# Supplementary material for: Edible Fungus Compound Cordycepin Protects Against Acetaminophen‐Induced Liver Injury
Source: J Clin Lab Anal. 2026 May 25;40(11):e70266. doi: 10.1002/jcla.70266 (PMC13267160; doi:10.1002/jcla.70266)
Supplement: Supplementary file 2 — Table S1: Primer used in this study. [file JCLA-40-e70266-s002.xlsx]

## Sheet: Sheet1
Species	ID	NCBI ID	Primer-F	Primer-R
Mus musculus	DNAJB1	NM_018808.3	GAAAATCTCCCACAAGCGGC	CAGCCCCTCTTCACTTCGAT
Mus musculus	HSPA8	NM_031165.5	ATTAATTGGGGATGCGGCCA	CAAACCTACGCCCGATCAGA
Mus musculus	HIF1A	NM_001313919.2	ATTTAGATTTGGAGATGCTGGC	AACTGTGCTCATACTTGGAGGG
Mus musculus	TFRC	NM_011638.4	AGCTGCCACCTGAGAATGTC	TGGAATCCCATTATGCACGGT
