# Supplementary material for: Edible Fungus Compound Cordycepin Protects Against Acetaminophen‐Induced Liver Injury
Source: J Clin Lab Anal. 2026 May 25;40(11):e70266. doi: 10.1002/jcla.70266 (PMC13267160; doi:10.1002/jcla.70266)
Supplement: Supplementary file 3 — Table S2: The count, fpkm matrix and DEGs from RNA‐seq. [file JCLA-40-e70266-s001.xlsx]

## Sheet: count
ID	Con	Con	Con	APAP	APAP	APAP	COR	COR	COR
ENSMUSG00000029368	1379666	1394297	1332048	1262363	1186174	1226042	1548588	1153791	1354832
ENSMUSG00000064351	603166	655964	646418	425260	337586	341396	446934	503535	455649
ENSMUSG00000064370	247512	289483	271975	209273	174566	184239	208883	230867	218622
ENSMUSG00000058207	265244	232898	217293	141749	150919	171255	204429	194217	184057
ENSMUSG00000028001	74329	78724	77430	288985	238240	315146	128959	199681	148260
ENSMUSG00000002985	175736	181493	172137	123765	147054	139143	184801	134994	171507
ENSMUSG00000033831	70692	80682	76699	254158	197693	271232	122307	186937	144113
ENSMUSG00000024164	85819	78074	79956	173376	155906	224766	174651	132530	166975
ENSMUSG00000022868	115351	124865	118797	128192	115587	134339	180060	147406	179097
ENSMUSG00000064345	161355	179114	171876	99793	89104	87660	133550	106644	115664
ENSMUSG00000020609	96409	75840	79880	147138	125281	139307	148436	95407	122585
ENSMUSG00000064341	137258	161974	148270	100857	77512	79987	104799	116534	109197
ENSMUSG00000033860	60188	59988	61005	175359	144282	210021	96583	144983	110679
ENSMUSG00000032083	142234	139579	128251	90948	100860	101124	117848	111380	103899
ENSMUSG00000064373	110272	95239	111586	74913	68257	62913	111556	93322	105858
ENSMUSG00000064363	112197	137068	124074	80298	72042	75876	95164	100554	99314
ENSMUSG00000064367	128244	119799	103323	111553	61446	67529	81792	107821	90059
ENSMUSG00000035540	90003	89827	86690	80982	85252	88836	108886	80845	95943
ENSMUSG00000066154	166008	165123	174006	26511	26820	26425	114350	60003	65390
ENSMUSG00000037742	82864	73378	73281	75935	84896	71343	86204	85428	92339
ENSMUSG00000072849	193895	166605	153051	53062	52323	31379	91387	23402	34817
ENSMUSG00000030359	72563	58923	67443	84547	74115	93409	102162	73049	78955
ENSMUSG00000037798	35905	32714	40570	126884	128424	181664	66335	58127	82656
ENSMUSG00000030895	54210	48003	55778	92842	76973	113954	68487	96748	76020
ENSMUSG00000025991	66358	62684	67693	95187	71553	101690	72463	66933	92576
ENSMUSG00000037071	144081	94250	159282	33000	33517	57703	78269	40342	45761
ENSMUSG00000028307	49739	46078	50536	81383	91792	93895	56041	61768	57874
ENSMUSG00000056035	107985	100391	91946	43949	38668	34020	67261	30623	58706
ENSMUSG00000061808	88253	95210	91316	33602	34126	34402	78067	44032	62480
ENSMUSG00000071178	56012	60958	58653	55786	53345	55067	69105	56824	58294
ENSMUSG00000031722	32686	27996	28149	51298	55257	104974	61069	78995	58234
ENSMUSG00000059908	74342	69674	73722	36843	42950	38888	61003	30027	47528
ENSMUSG00000021922	20303	16513	18780	61200	52242	94542	52342	49766	50624
ENSMUSG00000025479	75895	87708	72149	17539	24651	28560	41608	11887	45385
ENSMUSG00000028603	74295	69228	70077	34268	38304	42197	50629	26969	36635
ENSMUSG00000005681	59534	68195	60337	29932	32844	33293	49108	26580	38494
ENSMUSG00000015656	11747	14215	15713	95527	88803	71287	16222	65164	52458
ENSMUSG00000057400	46272	37976	42177	30563	29624	29852	50134	30191	45238
ENSMUSG00000024661	16297	17897	16010	52893	56740	46564	42961	55091	52636
ENSMUSG00000026193	21122	17996	19946	44701	36431	55229	49839	43899	41373
ENSMUSG00000076441	32591	31223	37268	37070	34610	47030	37342	26627	51091
ENSMUSG00000027513	30800	20532	33139	30792	40401	38370	65231	46708	25750
ENSMUSG00000020777	27696	26253	28170	45058	53907	69467	40429	28451	28698
ENSMUSG00000022875	31770	34223	33247	35084	33412	40480	39859	34531	37384
ENSMUSG00000024990	40264	40710	38251	25543	31084	29256	46005	32866	37482
ENSMUSG00000008540	52781	52810	51636	22207	27466	26013	33965	27784	29464
ENSMUSG00000027187	46278	51593	49561	28143	28586	25403	36955	18594	34134
ENSMUSG00000017344	28571	28258	28142	28149	28487	35885	39140	25787	31843
ENSMUSG00000019987	26954	25731	26563	36583	37887	49109	25125	46262	29260
ENSMUSG00000028356	27937	27325	28763	22934	23163	30119	37831	32262	34871
ENSMUSG00000006522	20440	19566	21733	29259	24920	39024	31766	32265	30238
ENSMUSG00000026864	10272	16262	16272	43102	41724	46721	16939	31344	31341
ENSMUSG00000001670	21533	20696	29336	33652	35456	49673	18335	18350	16080
ENSMUSG00000027875	27198	28570	27950	28861	31518	34174	30593	29052	24082
ENSMUSG00000059481	26951	25444	26167	23244	22553	32584	32206	21341	28720
ENSMUSG00000023944	13340	11210	12242	42225	40216	37522	25477	33077	38776
ENSMUSG00000064339	20041	21361	27265	29995	19327	16304	26162	26715	23921
ENSMUSG00000028011	28832	23904	25650	30596	33056	45042	24779	24864	20939
ENSMUSG00000058135	17062	17203	15411	21255	23412	19184	30426	23929	35876
ENSMUSG00000021091	4479	4695	4287	52441	38828	78436	14321	39460	22080
ENSMUSG00000064368	32590	34678	26124	29428	15425	15636	20304	30816	24512
ENSMUSG00000071177	26575	27355	27856	23474	20359	26659	29429	18475	25544
ENSMUSG00000025130	20471	19801	18837	24731	23867	29211	27439	30220	29581
ENSMUSG00000026365	21729	22042	22912	24654	20838	26037	28525	25285	29773
ENSMUSG00000074768	51438	65467	51469	15593	16536	21741	5036	11919	18302
ENSMUSG00000054422	39341	38989	42990	15434	16823	12943	32107	24809	18445
ENSMUSG00000026715	25053	25109	25142	19333	19736	22837	27473	19507	23980
ENSMUSG00000021477	8045	8425	8219	50818	51951	46075	12681	24693	23293
ENSMUSG00000066366	23837	27540	25877	18536	20804	19790	27812	19003	22619
ENSMUSG00000067235	26917	27468	28472	20269	21573	25300	26124	22360	23284
ENSMUSG00000027597	24526	23974	23806	21676	25482	28957	21469	16533	24273
ENSMUSG00000034994	19059	17350	17868	26115	28213	27179	27025	23051	24608
ENSMUSG00000021794	23167	23535	23406	20530	23187	21880	26786	25735	26537
ENSMUSG00000003617	22122	22100	21211	18258	16578	16977	25252	39594	22234
ENSMUSG00000073418	17400	14137	16314	16229	17813	27613	26952	19695	22992
ENSMUSG00000000049	23115	24042	20970	16516	19494	21226	24239	17408	22867
ENSMUSG00000074207	22057	21324	19955	15644	19759	18327	30279	16451	25599
ENSMUSG00000050708	13140	12787	12174	21712	27623	23318	27110	28438	27563
ENSMUSG00000005547	4262	3172	2603	9707	19186	18019	17346	10133	35996
ENSMUSG00000037254	16760	16136	17579	27657	24015	23003	21202	21535	20552
ENSMUSG00000028691	17916	15504	16349	21323	23920	18870	20811	27321	24959
ENSMUSG00000028967	20536	16891	18304	20965	25235	22450	23868	18268	11435
ENSMUSG00000033022	23686	27899	26663	20009	22930	26540	18079	15696	18982
ENSMUSG00000027249	21007	18896	20461	16481	17913	20139	24474	18685	21918
ENSMUSG00000026664	30530	32635	28965	13343	14471	13938	22581	12389	20060
ENSMUSG00000028186	22245	19979	24035	8480	9124	10689	24735	19928	20720
ENSMUSG00000040564	27622	30040	28313	12981	13299	13677	19138	17229	18631
ENSMUSG00000020048	9732	11719	12078	20627	18356	33208	14671	18596	16875
ENSMUSG00000003814	14562	16038	13759	17115	16679	21329	17894	20651	19263
ENSMUSG00000032350	7719	5635	7397	34748	46844	36090	14714	22105	22302
ENSMUSG00000006373	23132	21709	21598	13933	15171	13757	21192	15579	19581
ENSMUSG00000026874	16531	13384	15595	13099	12911	17879	24397	16000	19763
ENSMUSG00000021270	3568	3146	3685	43493	38661	27095	11587	31162	29619
ENSMUSG00000022037	14137	14319	14076	19237	19090	21788	21162	18234	18920
ENSMUSG00000069922	34099	36912	33316	9894	11681	7076	21735	8945	17172
ENSMUSG00000029455	22626	22558	22299	12627	14038	15727	20849	14476	19653
ENSMUSG00000064337	17887	20547	23087	17401	11729	10161	17612	16167	14858
ENSMUSG00000029445	17665	18735	19270	14187	15718	23433	17187	11342	21963
ENSMUSG00000060802	20794	25943	22037	12668	12713	11371	18447	13052	17142
ENSMUSG00000015837	4780	4812	4943	43904	45230	36117	11668	23189	25740
ENSMUSG00000063229	10356	8722	9459	23713	25787	25200	18099	20173	15394
ENSMUSG00000025934	31589	26883	27373	8254	8875	9220	20979	8012	17198
ENSMUSG00000027227	22428	20629	21294	6843	7894	7112	25729	10266	20949
ENSMUSG00000037053	20777	21051	20299	11172	12284	12914	18208	13926	16868
ENSMUSG00000025980	7467	6392	6384	29539	28159	22946	14281	22680	26077
ENSMUSG00000017493	13827	12897	13393	12643	13427	15636	23211	15939	19269
ENSMUSG00000032786	5187	3950	3644	31343	29284	25312	16757	12280	14930
ENSMUSG00000063856	21588	21506	22365	9567	9232	10525	18338	9744	19718
ENSMUSG00000028088	14102	12035	12261	7392	9701	9612	28881	7239	19658
ENSMUSG00000025393	15939	13136	14575	15956	17100	17530	16371	15318	16960
ENSMUSG00000060126	15264	15845	14554	13927	15985	12902	14673	19606	15449
ENSMUSG00000032081	19630	20308	20263	9454	10483	11016	15581	18209	14314
ENSMUSG00000028715	1779	2929	2879	20719	34967	38593	13522	17152	8876
ENSMUSG00000023010	16573	14053	14660	11916	13713	13712	20163	13064	16471
ENSMUSG00000002769	18063	15638	18002	10930	10858	14952	12775	8849	14441
ENSMUSG00000040134	20443	17633	18840	8186	10490	11000	18988	12880	15460
ENSMUSG00000031594	5595	5892	6463	14706	15036	26174	16014	18777	14807
ENSMUSG00000020719	12367	12048	12814	13845	15216	13735	13270	14835	14882
ENSMUSG00000004558	15074	14658	15503	7868	7854	9905	20051	10687	18485
ENSMUSG00000033634	13868	13002	14065	10989	10779	14169	13129	10165	14394
ENSMUSG00000039196	9785	9906	10876	13876	11222	19806	12491	19738	14475
ENSMUSG00000027359	12866	13959	13807	12888	14708	16979	17278	10764	12078
ENSMUSG00000022877	11278	11749	10621	12015	11976	16443	16549	9059	15891
ENSMUSG00000022464	11317	8827	11191	12396	12642	17374	18726	9720	13918
ENSMUSG00000040249	10553	7776	9878	13612	12397	16815	18285	14668	17264
ENSMUSG00000018796	23118	22410	21593	10613	15631	15491	14819	7909	9922
ENSMUSG00000032079	12856	12688	12132	15485	16044	14736	13972	21026	11513
ENSMUSG00000079015	12233	14921	14606	7358	8902	9100	21883	11149	15194
ENSMUSG00000079012	2695	3554	3523	27757	12859	18981	12990	27791	18080
ENSMUSG00000030236	21250	18600	19512	2666	2504	3810	17781	8323	15448
ENSMUSG00000020051	14850	14610	16165	9914	7746	11310	16258	8882	15094
ENSMUSG00000030131	12578	12255	14529	9689	7977	10250	19247	11368	17469
ENSMUSG00000024359	8865	7684	8570	16797	18366	15832	12512	14918	15414
ENSMUSG00000026417	9933	10068	10817	9520	9752	10767	15307	10601	14359
ENSMUSG00000027559	34263	38606	41543	6399	6231	2863	5994	3188	8641
ENSMUSG00000061232	12545	13304	11984	10226	12637	13079	15001	11566	12245
ENSMUSG00000005610	9548	8790	9649	16658	17129	15365	11003	14314	13718
ENSMUSG00000032802	520	400	410	30161	34630	31348	6202	22372	19917
ENSMUSG00000074115	1055	619	714	16433	20297	52930	2259	2264	6616
ENSMUSG00000021364	11100	9188	11986	20369	15981	15836	13275	10510	9887
ENSMUSG00000028494	4410	3960	4144	27489	36767	27246	7215	19308	7577
ENSMUSG00000035031	15705	12959	13342	8238	8152	9734	17938	11031	10925
ENSMUSG00000060803	15739	12779	12552	7034	8476	6567	19678	11149	11931
ENSMUSG00000010064	9211	8424	9783	10090	8339	11008	16688	10321	13879
ENSMUSG00000056973	16508	14161	14242	8272	10133	7785	18392	6154	12801
ENSMUSG00000022445	10554	10707	10733	9353	11138	9924	18089	12790	14713
ENSMUSG00000029630	15038	13686	15193	5987	6199	7003	18476	6919	17275
ENSMUSG00000021876	10113	8977	10663	4590	3905	5773	22967	10697	16610
ENSMUSG00000025428	12631	11183	11927	12445	13350	13920	12655	10797	12751
ENSMUSG00000054630	13062	10591	12410	10261	9811	8186	15338	7455	10198
ENSMUSG00000037095	3585	3226	2861	13060	12909	21255	15588	17853	13649
ENSMUSG00000069805	11463	8674	11112	12651	9721	12994	10664	9224	12890
ENSMUSG00000078672	19732	21326	16299	4911	12592	4142	14241	3449	4352
ENSMUSG00000030088	13214	13593	13422	9702	9322	14387	10788	6534	12820
ENSMUSG00000025194	8870	7607	9434	8747	10937	9781	16550	9314	14059
ENSMUSG00000023224	10049	9929	10055	9421	8992	11778	13295	8880	11325
ENSMUSG00000020053	15443	14570	16017	8505	7016	6310	11881	9390	13594
ENSMUSG00000053279	16172	16123	15308	6383	7565	6344	10723	7072	10487
ENSMUSG00000073988	12914	11964	13099	9202	9961	10954	11983	9324	11448
ENSMUSG00000031765	573	484	728	25271	20930	25424	7732	15020	10275
ENSMUSG00000057465	221	213	209	15983	17924	51441	780	999	3422
ENSMUSG00000006529	12168	12005	12987	9081	9067	10517	11173	9789	11866
ENSMUSG00000027248	7971	8509	7372	9527	9118	11712	10257	11537	11091
ENSMUSG00000050440	6713	9766	12101	21331	20205	17762	3990	17894	9961
ENSMUSG00000058952	11648	9748	10963	8049	8052	9696	12863	9733	11240
ENSMUSG00000092274	4382	5779	4534	11075	14941	11744	4500	23213	10421
ENSMUSG00000003623	12788	13125	13800	12254	9600	9667	8964	7369	7724
ENSMUSG00000029260	9746	8163	8530	10308	9722	8752	12995	6634	13175
ENSMUSG00000020122	15589	13227	18505	9197	6725	6808	9662	6515	10387
ENSMUSG00000023070	22344	22879	24824	3302	3388	4264	10922	4341	11300
ENSMUSG00000016534	12170	11023	11672	8350	8957	10191	10844	8140	10115
ENSMUSG00000038224	9406	8231	8312	8165	7582	9401	12670	11111	11372
ENSMUSG00000017950	10638	10293	10692	8991	8765	12196	12299	9531	9683
ENSMUSG00000021210	21647	22296	24030	1372	1310	1052	12689	4143	10679
ENSMUSG00000047631	10182	10366	9803	8375	8151	9150	11244	10626	11039
ENSMUSG00000030382	10540	9905	10150	7010	7718	9653	12043	7215	11505
ENSMUSG00000001435	11273	9853	10600	7938	7564	9098	13302	8373	10768
ENSMUSG00000026405	12777	10656	11298	6432	6902	8029	10995	11253	9505
ENSMUSG00000033898	13161	13505	14037	5989	6264	6395	11841	8635	9692
ENSMUSG00000026579	9615	8390	9422	8336	7666	8274	12208	7499	9894
ENSMUSG00000022108	12550	13407	12525	6610	7387	6771	10950	6806	10715
ENSMUSG00000034088	6926	6989	7144	11354	10409	12452	9254	9118	9613
ENSMUSG00000032554	11308	12542	10443	6734	6168	6692	12406	13255	11885
ENSMUSG00000021939	7542	7597	7435	10149	11454	9682	10191	11105	12154
ENSMUSG00000021282	6984	5558	6475	13792	14199	12038	8748	13054	11863
ENSMUSG00000030688	10208	10111	9634	6844	7842	8627	11802	9656	10445
ENSMUSG00000036880	10818	10029	10175	7214	8588	8463	12794	9533	10105
ENSMUSG00000052974	9777	10243	10055	8838	8409	7703	12498	6210	9956
ENSMUSG00000060407	7387	7648	7459	10578	13182	11006	8932	11888	11613
ENSMUSG00000032399	8024	8207	7395	9082	10506	9174	9459	11695	11114
ENSMUSG00000022040	10542	10264	9893	9201	12051	11890	10350	5028	7155
ENSMUSG00000022853	3763	3696	4300	16437	26572	21521	6578	11532	3313
ENSMUSG00000031596	3890	2007	3542	17102	14320	16962	11120	8501	6461
ENSMUSG00000070704	12188	9884	11485	4530	4734	4143	11434	6010	9071
ENSMUSG00000045983	5817	5000	5161	11465	12018	12400	10657	10327	10432
ENSMUSG00000033684	6793	5937	6013	10416	10069	11887	10470	11338	10355
ENSMUSG00000029580	7462	7707	6750	9100	8942	6476	7888	10737	11892
ENSMUSG00000094806	10113	9691	8724	6248	7256	6422	8960	6574	10701
ENSMUSG00000039197	10761	9931	9843	6697	7736	8817	10417	8620	9159
ENSMUSG00000110439	11520	26760	26701	1507	3356	4890	24237	4508	3854
ENSMUSG00000002588	14221	15530	13985	3609	4210	3915	8588	5400	9814
ENSMUSG00000003053	12595	15781	12286	3430	3616	4219	8145	4432	9510
ENSMUSG00000025533	6941	6808	7532	10892	10047	14653	6870	6051	10144
ENSMUSG00000044533	8759	8322	7987	7982	9562	9278	10017	13540	9924
ENSMUSG00000028410	4074	4259	4548	14615	13027	12409	6128	10950	11423
ENSMUSG00000004980	7737	7661	7718	8190	9718	8900	7622	10385	8227
ENSMUSG00000024646	10426	11843	10770	5670	6279	6275	9473	6528	9115
ENSMUSG00000021033	11505	11478	11931	5363	5571	6075	8697	7558	9806
ENSMUSG00000060613	25240	21890	22937	2513	2048	2375	6901	4539	10205
ENSMUSG00000028553	8979	10254	9304	5310	5851	5784	8187	5020	9635
ENSMUSG00000021676	7490	5901	6663	7831	8253	8461	9241	8809	9066
ENSMUSG00000017009	7300	5872	6389	8228	8058	8128	8056	10129	7922
ENSMUSG00000022323	9402	10102	10080	6127	5499	5592	9792	7055	8089
ENSMUSG00000025347	5953	5744	6307	8683	9416	8748	9536	7341	9374
ENSMUSG00000028127	8994	7589	9014	8325	10108	10285	8500	7943	7337
ENSMUSG00000092341	9393	10304	9907	5179	7292	6869	5559	9644	7008
ENSMUSG00000076258	7230	5013	5147	7863	7197	8552	11986	7144	8083
ENSMUSG00000000326	10277	10611	11006	6026	5252	5407	8472	6810	8945
ENSMUSG00000034926	7253	5151	5577	4255	3969	7475	11797	7066	9136
ENSMUSG00000030168	7307	6153	7677	10503	11776	12424	6521	8311	7640
ENSMUSG00000032518	7072	6687	6237	6993	7432	6986	7693	13270	9264
ENSMUSG00000031980	6032	6253	6241	9077	10291	11869	7675	5352	7874
ENSMUSG00000031447	7802	7582	7331	7019	7572	6822	9325	7022	8519
ENSMUSG00000037266	7341	6804	6569	5244	7463	6569	7868	9206	6797
ENSMUSG00000026623	4723	3479	4189	9672	9511	12426	6224	8193	8008
ENSMUSG00000032080	987	698	752	14607	18765	21285	2340	10901	1822
ENSMUSG00000067274	7499	6656	6166	7219	7920	6872	7942	11689	9465
ENSMUSG00000049091	11036	10848	10411	5375	5418	6516	7877	5537	7843
ENSMUSG00000068086	18013	16567	14332	1460	2761	1790	11017	2108	5130
ENSMUSG00000026701	5584	5266	5125	4800	5963	5664	10374	8070	11807
ENSMUSG00000016194	8990	9582	9182	4331	4312	4207	10192	6855	8047
ENSMUSG00000033161	3233	2662	3026	8341	9887	10247	9473	10215	9281
ENSMUSG00000024900	5145	4605	5169	11529	11074	12193	6916	8517	5439
ENSMUSG00000020017	6614	6409	7076	9327	6691	8181	6728	7002	9087
ENSMUSG00000001891	4992	4555	5146	6492	5591	4882	7716	8189	8731
ENSMUSG00000027808	8735	8246	7928	6040	5937	6501	7120	8024	7418
ENSMUSG00000009614	8958	8294	8871	5103	4903	6400	8710	4737	8573
ENSMUSG00000073411	6066	6879	5873	6668	8772	9522	7662	7273	7731
ENSMUSG00000022094	3866	3311	3552	9004	8377	10213	5660	14533	6979
ENSMUSG00000024892	5567	5074	5366	7779	7500	9733	8364	8685	8615
ENSMUSG00000005514	2516	2410	2806	8004	9540	13060	10740	7058	8689
ENSMUSG00000027761	10253	9380	10243	5115	6019	6006	7766	5594	6958
ENSMUSG00000039218	7450	6472	8558	7354	7570	6779	8036	7181	6967
ENSMUSG00000066072	2769	4429	3103	12458	13681	16136	5695	7188	4954
ENSMUSG00000028980	6085	5112	5239	9489	9112	10418	9607	7708	6379
ENSMUSG00000034528	4984	4578	4279	8825	9380	9076	8043	7042	6217
ENSMUSG00000055737	11581	10519	11689	3409	3615	3395	8288	4769	7388
ENSMUSG00000047797	9222	8807	8616	5644	5416	5964	7595	5634	7465
ENSMUSG00000031700	6525	6666	6748	8538	9382	10124	4515	7448	4798
ENSMUSG00000022982	7524	7976	7500	6143	7341	7043	8201	7180	7649
ENSMUSG00000029467	3860	4546	5062	11894	10848	10553	6233	6719	6653
ENSMUSG00000030378	20476	19351	21416	2233	2308	1770	5979	2218	4602
ENSMUSG00000020368	6001	5372	5646	6984	6884	7593	7933	6860	7705
ENSMUSG00000008682	6868	6638	6306	6271	7548	6709	7462	9039	7757
ENSMUSG00000022871	6921	8542	7383	7180	7096	6567	7768	5168	6992
ENSMUSG00000049382	2058	1593	1621	6376	8048	5806	4885	16156	8855
ENSMUSG00000035504	5740	5634	5690	6114	6197	7373	8498	6085	7582
ENSMUSG00000090877	139	179	326	25573	21105	14286	1729	9514	12697
ENSMUSG00000033688	8290	7737	7810	5736	6631	6882	7420	6006	6990
ENSMUSG00000037942	6937	6577	6616	4891	4856	6092	8109	6222	6688
ENSMUSG00000039630	5696	5911	6254	7637	8820	7874	6040	7893	7536
ENSMUSG00000032349	7796	8000	9463	10725	10028	9775	4512	6438	3864
ENSMUSG00000029695	4065	3685	4156	13400	12487	17462	4526	5067	5931
ENSMUSG00000004207	4853	4645	4303	7577	8988	8555	7778	6526	7327
ENSMUSG00000021135	8532	9957	8218	4080	4341	4924	7577	3998	7109
ENSMUSG00000014077	5861	4848	5129	7280	7892	7738	8657	7666	7603
ENSMUSG00000021134	6867	6706	7050	5091	7097	6698	7197	8069	6677
ENSMUSG00000048856	4374	3402	5235	7995	8206	10177	9362	7515	5560
ENSMUSG00000029727	3269	2943	3010	7771	6772	9498	7770	5371	8806
ENSMUSG00000027422	5776	6741	5599	6366	6086	6101	7726	6921	6423
ENSMUSG00000074882	12034	11932	11858	3316	3166	2917	5854	5515	8296
ENSMUSG00000003477	12062	11974	13548	2271	2805	2299	8815	2273	7941
ENSMUSG00000054072	9471	10369	9626	2987	2763	3540	8107	5110	6644
ENSMUSG00000026385	9142	9312	10241	5075	5316	5225	5963	7408	5688
ENSMUSG00000052520	9215	8390	9090	4382	4380	5265	7237	3964	6357
ENSMUSG00000022283	4528	4583	4546	8895	9455	8524	6010	6709	6389
ENSMUSG00000061353	7556	8408	9617	3636	4254	4041	7414	5671	6344
ENSMUSG00000031482	5141	4423	5525	9625	9291	11429	4664	8262	5389
ENSMUSG00000003585	8279	7948	7886	4629	5777	6058	7358	5511	6727
ENSMUSG00000015846	5328	4420	4694	7159	7106	8198	7646	6947	6775
ENSMUSG00000028124	5089	4813	4943	6768	6556	5408	8327	5593	8502
ENSMUSG00000028495	5735	5816	5178	5929	7115	5886	6548	9657	7441
ENSMUSG00000054827	12695	16408	13095	1822	1836	1712	5089	2616	6741
ENSMUSG00000016319	6631	6076	6126	6741	7787	7409	6059	6625	7791
ENSMUSG00000022136	4465	4182	4068	6307	5717	7334	7253	6771	6968
ENSMUSG00000031672	6585	6311	6497	6500	7316	7157	6784	5891	7106
ENSMUSG00000027828	5988	5792	5416	5927	5684	6498	5980	8379	6822
ENSMUSG00000034456	7306	6963	7562	4240	4328	5735	7430	5079	6677
ENSMUSG00000025207	8215	8086	8987	2798	3015	3358	6534	5093	7018
ENSMUSG00000046687	5400	5192	5637	6372	5783	7874	6350	4497	8121
ENSMUSG00000031770	5841	7472	7798	4571	3669	5257	6953	4140	5144
ENSMUSG00000059796	4303	4703	4582	8284	9384	8222	5219	8701	7861
ENSMUSG00000000787	4454	3794	4823	9304	9316	8546	6275	7305	7127
ENSMUSG00000028081	5694	5224	5123	5784	6965	6109	6728	9173	6847
ENSMUSG00000025261	4126	3572	4439	9389	8343	8212	5792	7240	7503
ENSMUSG00000074336	9421	9406	9806	3610	4162	4042	6312	6509	6592
ENSMUSG00000010651	5845	5856	6570	5297	9793	6623	10555	5324	5740
ENSMUSG00000026473	14810	16863	14229	1854	2104	2128	1781	1566	2406
ENSMUSG00000022149	9450	8012	9082	3042	3556	4316	9989	3766	5612
ENSMUSG00000032047	8154	7728	7958	4621	4978	5356	6365	7138	6487
ENSMUSG00000022961	4896	4847	5098	6849	8037	6455	5296	7419	7168
ENSMUSG00000035875	8013	8253	7886	3995	4053	4389	6655	4758	6696
ENSMUSG00000064225	6731	6275	7726	8133	8943	8482	4868	5416	5240
ENSMUSG00000020321	7065	7305	7118	5676	5564	6194	6769	4558	7170
ENSMUSG00000063524	5237	4383	4936	6964	8054	7174	5563	7605	6594
ENSMUSG00000029657	1034	1132	1514	15684	13305	10378	3006	8139	11426
ENSMUSG00000000753	6787	7133	7086	5456	5558	5133	6937	4628	6240
ENSMUSG00000021000	5103	4559	5010	5786	6187	6149	7044	6052	6772
ENSMUSG00000071866	7227	5697	6205	6289	6585	4711	5268	9048	6735
ENSMUSG00000055065	5755	5305	5486	4854	6345	6020	5760	8204	6281
ENSMUSG00000109628	9402	9620	10542	1380	1924	2135	7336	3848	5505
ENSMUSG00000025937	7452	6878	7535	4810	5012	4746	5765	5386	6564
ENSMUSG00000038776	3710	3347	3102	4971	5518	4416	8735	4377	7734
ENSMUSG00000019818	6835	6743	6466	6318	7004	6503	5714	5715	5730
ENSMUSG00000041028	5614	4521	4927	7282	7589	6770	6376	7609	7182
ENSMUSG00000078578	5311	4934	5483	6474	6830	6146	5169	7511	6864
ENSMUSG00000022821	6703	6083	7142	5548	5190	5642	6044	4071	6531
ENSMUSG00000020250	2027	1703	1938	12479	13311	10628	3817	8308	6685
ENSMUSG00000040713	3944	3518	3490	5794	7576	6507	6992	5436	7238
ENSMUSG00000027048	9920	9155	9688	2143	2272	2450	8637	3301	6508
ENSMUSG00000021999	6460	6490	6945	4452	3935	5589	6492	4694	6344
ENSMUSG00000001155	7040	5942	6653	5671	6999	7259	5432	6627	5180
ENSMUSG00000025137	7704	6603	7727	3481	4403	5194	6909	5239	5496
ENSMUSG00000003809	7859	7607	7614	3832	4284	5605	6805	5075	6702
ENSMUSG00000029761	6113	4647	5483	6176	6022	5328	5564	8082	6238
ENSMUSG00000032204	5719	5739	5484	5425	5768	4859	7219	6533	6631
ENSMUSG00000022884	6269	5748	6071	4733	5943	5624	4647	6775	6001
ENSMUSG00000043716	6113	5943	5375	5325	6155	5137	5808	7983	6433
ENSMUSG00000021492	5429	5352	5520	5624	5833	6211	6866	5157	6208
ENSMUSG00000038521	6861	6611	6830	3292	3655	3959	6923	5617	6239
ENSMUSG00000101397	5978	5773	7712	2349	3213	2565	7638	5437	8207
ENSMUSG00000021238	7740	7376	7526	4036	4325	5224	6171	3607	5706
ENSMUSG00000020884	6164	5649	5520	3857	4323	4881	7168	6706	6931
ENSMUSG00000035836	14551	12229	13323	3204	2721	2119	5221	1730	3712
ENSMUSG00000022766	8294	7329	7819	2878	2656	2848	7606	4381	6572
ENSMUSG00000062181	10171	9551	9810	2686	2646	2407	6085	2616	6336
ENSMUSG00000060459	3937	3635	3929	5756	6004	7230	6542	7514	6238
ENSMUSG00000061947	3762	3133	3493	6482	4707	6709	5245	6669	5992
ENSMUSG00000030630	6891	7190	7098	4117	4382	5370	6255	3963	6165
ENSMUSG00000078812	5276	4551	4778	5232	6233	5774	6338	8388	7185
ENSMUSG00000061904	4616	4153	4435	6314	7367	6664	5878	7232	6127
ENSMUSG00000033308	7908	7551	8542	3928	3437	4917	6137	2663	5602
ENSMUSG00000026234	3059	3365	2928	9241	10207	8140	4562	6480	6663
ENSMUSG00000030122	6062	6260	6843	3196	3572	3817	8308	4750	7632
ENSMUSG00000062908	4541	4448	4101	5248	6577	7150	6448	5884	6315
ENSMUSG00000062070	5191	3927	4092	6216	7351	7371	5472	6761	5898
ENSMUSG00000023456	4096	3414	3596	6337	7493	7897	5612	7154	6225
ENSMUSG00000039202	2370	1870	2462	8714	8149	6313	4684	9712	6837
ENSMUSG00000051716	4897	5349	5381	5382	4306	5457	5704	5694	5819
ENSMUSG00000078650	4146	3786	7404	3297	5761	4359	4746	3007	2968
ENSMUSG00000025950	7397	6725	6829	3932	4625	4869	6153	3847	5470
ENSMUSG00000021577	6350	5993	6035	5043	5430	6134	6679	4941	5799
ENSMUSG00000030711	5544	4993	5395	4516	4142	5130	5643	8086	6530
ENSMUSG00000010663	7547	6458	7400	6006	5357	4788	7480	3625	4783
ENSMUSG00000047126	3345	2954	3392	8745	8211	7395	4678	6943	6472
ENSMUSG00000020741	5325	4318	5585	7438	7760	7399	4920	6073	5480
ENSMUSG00000058558	5448	4494	4693	5034	5737	4971	4555	8373	6200
ENSMUSG00000070594	6873	6663	7190	3221	3355	3909	6733	3448	5492
ENSMUSG00000024507	5115	4655	4678	5789	6300	7413	6390	4646	5028
ENSMUSG00000025823	3307	4194	3949	5190	4339	7204	4605	5109	5179
ENSMUSG00000026542	3186	3094	2966	5676	5069	7501	4071	8259	5416
ENSMUSG00000046352	3278	3528	3852	8001	7352	6769	6032	4856	5191
ENSMUSG00000031924	8770	6969	7546	3238	3485	3401	6546	3950	5607
ENSMUSG00000040181	4708	5255	4672	2529	2908	3235	5689	3624	7901
ENSMUSG00000030057	5724	5788	6049	5683	6336	5643	5022	6931	6271
ENSMUSG00000035041	4703	3739	4118	5768	6521	7471	6037	6173	5265
ENSMUSG00000038375	6991	5230	5517	3819	4227	4414	6889	5915	4868
ENSMUSG00000024052	3800	1633	2126	5425	6113	6744	8951	3904	3729
ENSMUSG00000032216	4374	3573	3933	5974	5957	6123	5550	5961	6094
ENSMUSG00000032018	8510	7531	8772	3318	3392	2817	5266	3929	6283
ENSMUSG00000029201	2045	1840	1929	8858	9067	8393	4454	5157	5918
ENSMUSG00000015243	3508	3625	3722	6817	6142	6582	5209	4967	5972
ENSMUSG00000025745	4833	4279	4490	5792	6444	6068	6160	5194	5012
ENSMUSG00000034708	2431	2243	2126	6650	8048	7990	5929	6323	6442
ENSMUSG00000020372	5206	4522	4493	4797	5691	4916	5357	8441	6307
ENSMUSG00000060036	4957	4342	4287	5145	6056	5414	4571	8329	6110
ENSMUSG00000074063	3834	3059	4077	7978	9132	3416	8522	5348	9115
ENSMUSG00000070493	5330	4888	4847	5007	5768	5360	5910	5932	5960
ENSMUSG00000015714	5024	5031	5057	4398	4545	4352	5449	6002	6423
ENSMUSG00000021996	3369	3314	3501	5583	6602	5142	5014	9245	7110
ENSMUSG00000026621	6819	5747	6370	4119	4710	5626	5737	5154	5391
ENSMUSG00000035811	3783	3137	3714	5362	5518	4721	4700	4781	6421
ENSMUSG00000024386	6115	6219	5909	3725	4171	4120	6411	4619	5378
ENSMUSG00000031445	6485	6657	6030	2531	2557	3118	6804	4055	5887
ENSMUSG00000036110	5623	5428	6159	1849	1822	1944	9607	5169	6555
ENSMUSG00000032310	7712	8861	7667	900	1095	1289	6136	1666	7136
ENSMUSG00000028452	3265	3258	2862	7497	7217	7957	5408	6730	6482
ENSMUSG00000030747	5838	5440	5294	3868	4856	5017	5909	4148	5397
ENSMUSG00000018042	7800	7698	8297	3441	3483	3549	5716	4655	5328
ENSMUSG00000028158	4255	3705	3836	5630	7087	7453	6049	4965	4448
ENSMUSG00000024085	3480	3114	3161	5837	5855	6897	6160	4969	5161
ENSMUSG00000024782	5725	5652	5786	3969	4640	4531	5655	4224	5341
ENSMUSG00000031751	5115	4333	4924	5028	5060	5062	6257	5521	5965
ENSMUSG00000062949	4837	4690	4724	4847	4644	5122	6307	4421	5270
ENSMUSG00000031996	5240	4700	4841	4141	4188	4175	6623	3927	5422
ENSMUSG00000031444	5405	5320	5264	4187	4117	4832	5925	4406	5532
ENSMUSG00000035237	4753	4608	4489	4412	4898	6127	6990	4264	5633
ENSMUSG00000026170	7032	6742	6881	2922	3490	3899	6321	2758	5628
ENSMUSG00000023176	5260	4553	4832	3613	3488	4614	6740	3651	5385
ENSMUSG00000033715	11602	8513	8759	1023	1080	886	6467	2010	4717
ENSMUSG00000060703	5534	4861	5415	3551	4029	4561	5083	5269	6048
ENSMUSG00000024066	2937	2597	2558	4339	5144	4956	5273	7028	6602
ENSMUSG00000029716	4694	4172	4601	3750	4165	5015	7159	4949	5400
ENSMUSG00000033629	2844	2517	2499	6303	6960	8143	4964	6210	5406
ENSMUSG00000034371	5877	4399	5179	3738	4568	5100	4620	6352	4076
ENSMUSG00000031173	8635	8681	9741	2770	2458	3025	5416	3240	4830
ENSMUSG00000003721	5833	5058	4887	9302	11501	12025	2459	3156	2339
ENSMUSG00000029656	8620	7422	7969	3384	3220	3305	5545	2770	4791
ENSMUSG00000021236	2762	2525	2480	7420	8792	8286	4442	3682	4753
ENSMUSG00000023951	4164	4193	4760	3304	3829	3322	4815	5974	5959
ENSMUSG00000020571	4392	4407	4044	3810	3740	5489	5568	6124	5270
ENSMUSG00000018677	3760	3619	3686	5447	5505	5214	5391	5413	5976
ENSMUSG00000056666	2882	3044	2422	5660	7240	6626	5981	5363	4567
ENSMUSG00000024039	5347	5313	5852	5466	5099	5485	4582	5061	4147
ENSMUSG00000046794	9429	9353	10461	1286	981	1560	3566	1883	5496
ENSMUSG00000021218	4439	4531	4480	4478	4778	4416	5167	5407	5736
ENSMUSG00000053644	6373	6287	6629	3239	3412	4138	5871	3288	5171
ENSMUSG00000025153	4592	4682	5220	1765	1575	2157	4002	2137	6617
ENSMUSG00000023043	1464	1527	1476	5327	4942	3458	3326	11927	5376
ENSMUSG00000041548	2068	2192	2438	10198	9136	8439	2774	4857	5660
ENSMUSG00000029823	5023	5569	5587	3377	3636	3701	4243	5551	5195
ENSMUSG00000019132	3185	3183	3757	6278	6043	5542	5190	4414	5406
ENSMUSG00000005373	6671	7120	9252	1138	1723	1489	6095	2459	4253
ENSMUSG00000025059	3691	3163	3740	6562	8227	6355	4248	6024	4459
ENSMUSG00000026238	4061	3963	3871	4040	4418	4219	4824	5775	5627
ENSMUSG00000029614	4583	4527	4094	4280	5309	4507	4990	6695	5535
ENSMUSG00000032115	1984	3764	4093	5075	4524	6415	3902	4070	4574
ENSMUSG00000020484	3424	3954	3807	4272	4354	4540	4501	6208	5865
ENSMUSG00000027184	4901	4630	4948	6020	5870	5743	3439	4831	4721
ENSMUSG00000016942	5592	4631	5207	3572	3669	3610	6578	4312	5191
ENSMUSG00000019505	3156	3153	2804	8197	7521	6470	3681	6319	5212
ENSMUSG00000094793	22238	18885	39351	0	0	0	3499	0	1
ENSMUSG00000041698	13839	11035	13236	1005	897	828	6515	896	2322
ENSMUSG00000032328	6467	5680	6699	3512	3334	3181	4787	4214	5249
ENSMUSG00000000563	5612	5227	5586	3747	4242	4222	4450	4704	4985
ENSMUSG00000019877	3958	3762	3754	5436	5673	5541	5086	4612	5332
ENSMUSG00000023150	3047	2601	2757	3799	4530	4753	5633	5884	5029
ENSMUSG00000021756	2779	2079	2473	6755	6424	5687	4891	6469	6524
ENSMUSG00000064294	12204	10284	12724	659	594	417	6299	848	2960
ENSMUSG00000017707	3572	3244	2919	5045	6048	6708	5424	4921	5145
ENSMUSG00000028132	4469	3145	3871	6521	6665	6329	5354	3828	4104
ENSMUSG00000021546	4045	3864	3481	4646	5358	4740	4292	5880	5322
ENSMUSG00000035530	4006	4018	4034	5077	6146	5397	4094	5252	4676
ENSMUSG00000020849	3981	3443	3745	4728	4918	4692	4790	6066	5220
ENSMUSG00000041891	3536	3938	4022	4383	4099	4846	4376	4717	5290
ENSMUSG00000001249	5074	4704	4587	3140	3744	4417	5739	4238	4882
ENSMUSG00000037542	5310	5261	5420	3434	3918	4301	4965	4001	4407
ENSMUSG00000074254	274	130	378	7366	8384	5582	1907	16782	15989
ENSMUSG00000035247	3130	2452	3200	5961	5734	6485	5228	4728	4142
ENSMUSG00000039783	4495	4321	4359	4509	4392	5809	4210	4553	3957
ENSMUSG00000037443	4087	4434	4585	4863	5535	3800	3467	4860	5646
ENSMUSG00000026819	2535	2395	3686	2445	6763	4348	5483	5909	3179
ENSMUSG00000038539	4034	4035	3970	5365	7521	7479	3642	3979	2582
ENSMUSG00000056692	3591	2706	3426	4749	5165	5226	5721	4097	4602
ENSMUSG00000022533	3899	3025	3719	5274	5683	5143	4761	4651	5157
ENSMUSG00000024991	3504	3899	4098	6375	6829	6310	3288	4493	4479
ENSMUSG00000025290	4689	4425	4270	3885	4095	3174	3873	6214	4750
ENSMUSG00000028692	4429	4190	4055	3819	4506	4190	5144	4425	5408
ENSMUSG00000016559	2420	2453	2216	7369	6779	5825	3028	6212	4880
ENSMUSG00000024863	5679	5252	5733	2463	2589	2376	5572	3237	4717
ENSMUSG00000078515	4200	3487	4319	5509	5495	5878	4909	4023	3610
ENSMUSG00000029369	5325	5843	5245	3255	2708	2789	5417	3822	5250
ENSMUSG00000022443	2343	2025	2251	5988	5321	4907	4472	5927	6134
ENSMUSG00000039653	6060	6075	5914	3334	3703	3567	3478	3519	3827
ENSMUSG00000028426	3474	3494	3566	5862	5932	5553	3610	4471	4686
ENSMUSG00000024981	4892	4333	4713	5107	6555	5941	3786	4934	4525
ENSMUSG00000039323	4284	4734	3471	5000	5810	3307	6419	5060	5179
ENSMUSG00000028327	4613	4958	5293	4669	5460	4939	3019	4075	4416
ENSMUSG00000031320	3937	3655	3382	4234	5140	4572	4473	6052	4980
ENSMUSG00000014867	3199	3250	3030	4954	4764	5367	4605	5140	4883
ENSMUSG00000027366	4796	4481	4714	4007	4125	3845	4856	3921	4049
ENSMUSG00000042102	5396	5845	5492	3471	3482	3815	4054	3545	4571
ENSMUSG00000075700	4030	3737	4281	4285	4751	3905	4220	5241	4782
ENSMUSG00000047675	4372	4040	3739	3690	4523	3923	4450	7280	5014
ENSMUSG00000054263	7884	6479	9806	2852	2792	2007	4670	3029	4412
ENSMUSG00000055730	5166	4918	4858	3441	3696	3956	6332	2664	4843
ENSMUSG00000028179	5438	5757	5790	3319	2617	2722	3561	2322	4608
ENSMUSG00000022462	2283	2004	2429	4717	6012	4709	5230	3972	3088
ENSMUSG00000040017	4475	3907	4233	2757	2492	4652	4356	3073	6128
ENSMUSG00000020429	505	315	359	2950	3691	2813	3803	2048	2061
ENSMUSG00000048076	3198	2732	2932	5002	5513	4983	4230	5686	5147
ENSMUSG00000021069	7994	6618	8046	1872	2211	2246	3403	2471	3743
ENSMUSG00000090150	3437	2921	3309	4583	5091	5832	5465	4094	4305
ENSMUSG00000057880	4756	4516	4459	4236	4142	4615	3838	2768	4417
ENSMUSG00000025197	5256	6254	5812	3183	3323	2846	5676	2573	4568
ENSMUSG00000001123	5350	5553	5502	3487	3106	3818	3998	3264	4227
ENSMUSG00000028138	4973	5016	5072	2789	3245	3577	5006	3666	4967
ENSMUSG00000006014	650	654	765	6681	5693	6349	3352	5091	5194
ENSMUSG00000029571	3931	3220	3906	4213	4278	4749	4816	3983	4845
ENSMUSG00000045294	5026	4972	5114	2032	2010	1719	4139	2479	7076
ENSMUSG00000032314	5615	5227	5396	3184	3895	3979	4561	3868	4140
ENSMUSG00000026781	4917	4384	5640	3422	3638	3428	4569	3393	3833
ENSMUSG00000066036	3383	2858	3837	5291	4755	4786	5029	4322	4420
ENSMUSG00000044005	3587	3135	4384	4069	3855	4773	4216	3388	4522
ENSMUSG00000024781	4610	3361	3751	3580	4379	4072	4895	3426	4426
ENSMUSG00000020091	4248	3403	3953	2980	3203	3981	6146	3675	4675
ENSMUSG00000027690	3986	3793	3368	1601	1920	1891	6098	3954	4628
ENSMUSG00000031725	5361	4726	5786	2034	2223	1880	6545	1638	4050
ENSMUSG00000068823	3576	3328	3636	4624	4821	4573	3823	4505	4344
ENSMUSG00000025993	3653	3436	3474	3278	4097	3781	5007	4057	6381
ENSMUSG00000024150	4729	4256	4180	3651	4706	4712	3827	5566	4382
ENSMUSG00000020029	3142	3172	3362	5762	5710	5671	3583	4094	4096
ENSMUSG00000028639	3872	3587	3715	3911	4224	3629	4732	5293	4981
ENSMUSG00000025196	3872	3642	3981	3753	3706	4410	5286	3924	4395
ENSMUSG00000056091	2842	2411	2058	5047	6219	8523	3633	4608	2763
ENSMUSG00000051223	3253	2874	3093	4704	5070	4229	3625	5547	5237
ENSMUSG00000033533	5578	6067	5225	2202	2250	2667	4468	2754	4633
ENSMUSG00000032050	4214	3274	3875	3732	3944	4068	4419	4050	4371
ENSMUSG00000032042	3183	2590	2911	4421	4208	4743	4360	4857	4567
ENSMUSG00000056429	3262	2412	2923	5802	7490	6922	4769	4339	3725
ENSMUSG00000047731	4075	3126	3727	3640	3909	5166	5718	3650	3357
ENSMUSG00000073676	1731	1508	1688	6332	5816	4844	3345	6714	5878
ENSMUSG00000047866	3609	3597	3441	3893	4771	4920	3850	4538	4420
ENSMUSG00000023019	4008	3823	4188	3472	4325	3651	4580	5692	4248
ENSMUSG00000003746	3743	3623	3711	3674	4206	4109	5222	3458	4090
ENSMUSG00000024026	6121	5769	5675	2551	2795	3010	5527	3202	4077
ENSMUSG00000079057	6608	5971	6037	2117	2363	2246	5625	2332	4241
ENSMUSG00000020592	2741	2338	2762	5331	5597	6711	3929	5126	4563
ENSMUSG00000024665	4144	3108	3939	5901	5231	4941	5158	3325	3195
ENSMUSG00000016756	6161	4877	5795	2318	1833	1957	4922	3408	4311
ENSMUSG00000030744	4079	2979	3137	3609	4566	4404	4248	6985	4585
ENSMUSG00000020964	2673	3289	3301	4173	3772	4570	4496	3623	4094
ENSMUSG00000023175	3656	3718	3571	3280	3342	3543	4146	4295	4352
ENSMUSG00000063406	2407	2222	2619	6565	7192	6830	3063	4977	3339
ENSMUSG00000007850	3196	3257	3515	4117	4765	4140	2936	4875	3718
ENSMUSG00000019082	2059	2035	2250	6593	7498	7776	3444	4442	2674
ENSMUSG00000054452	4889	4979	5065	2955	2880	2666	4699	3385	4144
ENSMUSG00000059434	4973	4685	5284	2090	2905	3079	3282	4440	3283
ENSMUSG00000030161	2957	3001	3393	4352	4868	4195	4820	3216	4759
ENSMUSG00000031818	4481	4343	4614	3180	3780	3650	3935	4438	4001
ENSMUSG00000027809	3619	3382	3665	4540	5094	5569	3686	3511	3246
ENSMUSG00000020089	2778	2636	2487	4157	4187	4981	3670	4653	4561
ENSMUSG00000036371	2832	2712	2708	4745	5130	4758	3575	4752	4536
ENSMUSG00000063683	4681	4127	4481	3066	3132	3024	4107	3057	3623
ENSMUSG00000029063	3064	2489	3076	3883	3999	4262	3976	3743	4481
ENSMUSG00000006333	3818	3263	3190	3596	4527	4064	3836	5873	4220
ENSMUSG00000031138	4503	4286	4440	2859	2894	3756	4347	2994	3614
ENSMUSG00000025781	4554	4483	4482	3638	3450	3485	3734	3511	3961
ENSMUSG00000046329	4626	4349	5177	1858	1792	1920	5241	3028	4684
ENSMUSG00000024740	2807	2328	2585	4590	4585	4886	3837	4987	4327
ENSMUSG00000039682	4346	3909	4115	2966	2963	3396	3871	3471	3999
ENSMUSG00000026003	2862	2903	2886	4276	4827	4739	4223	4437	3856
ENSMUSG00000028618	4270	4204	3957	3040	3293	3022	4576	3199	3977
ENSMUSG00000020149	2904	3002	2906	4653	5093	4948	3204	4287	3964
ENSMUSG00000001175	3783	3581	3796	3318	3000	3419	3817	4915	4349
ENSMUSG00000003970	3139	2909	2693	3853	4530	3853	4040	5777	4661
ENSMUSG00000026553	2980	2849	2942	4017	3906	4302	3645	4585	4009
ENSMUSG00000024140	3041	2212	2249	3379	3917	4028	5574	3286	4578
ENSMUSG00000006998	2519	2050	2233	4901	5231	5363	3828	5122	4681
ENSMUSG00000068039	3765	3377	3604	3552	3824	3558	3843	4469	4084
ENSMUSG00000017119	3632	3476	3602	3767	3564	4180	3944	3674	3869
ENSMUSG00000028906	1864	1541	1795	6400	6364	7665	3305	4344	3839
ENSMUSG00000058655	3623	3287	3543	4070	4430	4428	3836	3768	3759
ENSMUSG00000018770	4092	3686	3760	3807	4802	4905	3931	4072	3541
ENSMUSG00000028792	3373	3205	3660	3196	3849	3028	4701	3632	4070
ENSMUSG00000029068	3691	3631	4062	2234	2775	2789	3558	3987	3197
ENSMUSG00000029162	5289	3943	4743	2085	3221	3519	3806	4039	3670
ENSMUSG00000066150	3810	3313	3522	2609	2494	2819	4645	3372	4556
ENSMUSG00000032096	2742	2799	2816	4318	4263	4258	3551	4083	4059
ENSMUSG00000004040	1693	1242	1525	5910	5655	5272	4424	4429	3855
ENSMUSG00000022353	3468	3459	3690	2006	1913	3109	3470	3682	4961
ENSMUSG00000025982	2798	2811	2688	3922	4008	3570	3447	4117	3721
ENSMUSG00000049044	4536	3748	4341	2553	2425	2127	5877	2493	3508
ENSMUSG00000000740	3538	3152	2877	3513	4372	3422	3728	5646	4292
ENSMUSG00000027261	9634	7493	7981	1296	1467	1219	5154	2967	2786
ENSMUSG00000021484	2818	2721	2677	3590	3665	4336	3807	4095	4316
ENSMUSG00000092075	13331	9943	10300	60	120	78	2273	1556	3002
ENSMUSG00000026822	44	66	48	5350	5422	14368	576	8464	1723
ENSMUSG00000005312	2825	2504	2653	5487	5308	4814	3252	3810	4499
ENSMUSG00000026131	2292	1685	2088	6074	5537	5270	2778	4277	3588
ENSMUSG00000040213	3385	3878	4457	2980	2617	3416	5118	2227	3360
ENSMUSG00000025544	2743	2484	2773	3860	3930	4014	4157	4034	3873
ENSMUSG00000034957	4325	4429	4858	3163	3546	3663	3389	3485	4398
ENSMUSG00000004789	2931	2604	2732	4909	5230	5301	3182	4444	3932
ENSMUSG00000031960	2406	2538	2541	5206	5138	4666	3503	4750	4692
ENSMUSG00000038641	4751	5174	4915	1029	1202	1393	3814	1805	4551
ENSMUSG00000018474	2751	2471	3095	2555	3513	3956	4703	4248	4186
ENSMUSG00000010175	4096	4687	5472	2333	3189	3537	3548	4091	3718
ENSMUSG00000025809	2619	2581	2555	4064	4511	3719	3677	4895	4241
ENSMUSG00000040462	2968	3449	3106	3330	3367	4196	4180	2992	3734
ENSMUSG00000018171	2577	2245	2190	3488	4391	3964	4170	5056	3268
ENSMUSG00000033427	4428	4629	4708	2173	2674	2919	4161	2803	3944
ENSMUSG00000026526	2101	1864	2276	5386	5200	6381	2491	4520	3012
ENSMUSG00000030530	2876	2541	2606	3709	3971	4282	4261	4311	3609
ENSMUSG00000048087	3542	3548	3867	4018	3584	4458	3006	2140	3845
ENSMUSG00000042118	4479	4040	3876	2676	2778	3270	3085	3821	4288
ENSMUSG00000037686	2947	2677	3289	2795	3194	3853	4059	4323	3431
ENSMUSG00000025127	3567	3353	3608	1987	2596	2756	4548	3907	3654
ENSMUSG00000045636	3279	3232	3628	4004	4122	4077	3868	3208	3483
ENSMUSG00000025016	3284	2573	2824	3526	3362	3611	4108	3876	3982
ENSMUSG00000022865	1763	1507	1726	6642	6460	4732	2786	4780	4928
ENSMUSG00000029632	4826	4711	4990	2606	2803	2861	3615	3475	3241
ENSMUSG00000049152	5500	4870	5200	2047	1799	2031	4211	1872	3364
ENSMUSG00000073481	4064	3744	3509	2253	2708	2807	4407	3376	4419
ENSMUSG00000071650	3221	3150	3263	3151	3145	3698	3961	3714	3811
ENSMUSG00000061838	3747	3849	3739	2883	3022	3030	3680	2900	3867
ENSMUSG00000029390	3077	2809	2813	3151	3320	3219	3603	4879	3803
ENSMUSG00000024608	3767	2812	3106	2755	3751	3625	3289	6023	3857
ENSMUSG00000031767	9936	9053	11829	966	1052	1162	2451	1590	2802
ENSMUSG00000015112	3330	3172	3197	2755	2602	3160	4339	3675	3904
ENSMUSG00000055172	4038	4033	4230	2475	2523	2485	4218	2654	3768
ENSMUSG00000035242	4093	3170	3456	2677	3275	3195	4503	4475	4094
ENSMUSG00000038612	1961	1745	1909	4056	4851	3565	3502	4840	4630
ENSMUSG00000022403	3047	2802	3102	3387	3356	3325	3689	3817	4161
ENSMUSG00000031271	305	289	341	6990	5597	4551	2330	14858	7040
ENSMUSG00000030104	3120	3385	3704	2855	2521	3346	3765	2789	3760
ENSMUSG00000027984	3612	3624	3602	2167	2367	2663	4394	3095	3983
ENSMUSG00000061477	3601	3508	3309	2768	3584	3114	3359	5412	3989
ENSMUSG00000061315	2987	3243	3173	3581	3842	3207	3232	4404	3816
ENSMUSG00000015932	3912	3879	3833	2541	2794	2967	3255	4676	3441
ENSMUSG00000079477	2927	2790	2864	3471	3891	3570	3718	3443	3921
ENSMUSG00000025190	2321	2165	3625	7580	6695	8106	1310	4454	2053
ENSMUSG00000041459	2818	2794	2764	4941	5939	4920	2588	4562	3536
ENSMUSG00000045128	3136	2961	2588	3140	4015	3539	3962	4621	4072
ENSMUSG00000025492	4131	4020	3978	2313	2145	2685	3699	3964	3591
ENSMUSG00000020850	3133	2752	3055	3419	3145	3383	3555	3305	3906
ENSMUSG00000020456	2713	2231	2464	4447	4265	4512	3673	2976	3522
ENSMUSG00000012848	3289	2916	2642	3101	3886	3180	3624	5406	4074
ENSMUSG00000057113	2493	2479	2455	4426	5255	4235	2425	4459	3627
ENSMUSG00000033174	2169	1728	1775	3795	4866	5270	3772	3437	3347
ENSMUSG00000025278	1315	1140	1226	6330	6696	4685	1870	5954	4269
ENSMUSG00000050565	2918	2618	3072	4051	4016	4256	3416	3410	3553
ENSMUSG00000022708	2884	2601	3454	4028	3148	3649	3555	2355	3609
ENSMUSG00000028076	4639	4598	4295	2084	2673	2702	3377	3017	3168
ENSMUSG00000004897	2457	2379	2653	3573	3881	3520	4442	4038	3848
ENSMUSG00000071644	2792	2172	2330	3151	3708	3586	3766	5403	4236
ENSMUSG00000036309	3715	3356	3476	2871	2778	2636	3382	3657	3670
ENSMUSG00000003226	2433	2359	2760	5083	4670	4219	2902	3749	3990
ENSMUSG00000009291	3171	3013	3077	3149	3822	3946	3575	3534	3578
ENSMUSG00000022214	3913	3253	3687	2413	2412	2678	4152	3296	3902
ENSMUSG00000029426	2459	1881	2101	3253	3873	3817	4429	3236	3474
ENSMUSG00000016921	3297	3336	3207	3182	4121	3311	3000	4003	3340
ENSMUSG00000038014	2974	2937	3129	3510	3624	3359	3573	3524	3585
ENSMUSG00000024070	4691	4167	4911	2155	2168	2048	3640	2813	2992
ENSMUSG00000093930	3961	4523	3129	1658	2322	2081	3591	3348	3489
ENSMUSG00000027620	2761	2896	2765	3644	4229	3646	2648	4248	3575
ENSMUSG00000018707	2092	1920	2423	4940	4625	5120	3392	3685	3599
ENSMUSG00000020821	2984	2238	2904	3380	3664	4163	4005	3915	3450
ENSMUSG00000022887	3051	2839	2684	2907	3234	3550	3458	3231	3618
ENSMUSG00000052562	6737	5836	6916	666	742	491	3660	1793	2938
ENSMUSG00000042476	2719	2209	2898	3579	3623	4072	3899	3755	3084
ENSMUSG00000022546	2776	2905	2971	2555	3206	3510	3512	3341	4681
ENSMUSG00000039361	2125	2147	2095	4917	4984	4357	2749	3829	3216
ENSMUSG00000020190	1241	848	981	5691	5830	5809	3360	3365	3842
ENSMUSG00000028405	3550	3299	3554	2337	2559	2454	3956	2771	3662
ENSMUSG00000034450	5923	5590	5333	1054	1435	1381	3517	1264	3047
ENSMUSG00000015357	6003	5667	5588	4178	4237	4197	1947	1787	2021
ENSMUSG00000032271	850	654	827	5461	6147	9942	1396	3488	2335
ENSMUSG00000029776	4991	5169	5190	1861	2143	2234	3338	2131	3190
ENSMUSG00000070644	2871	2639	2479	2895	2363	3296	4282	4035	3845
ENSMUSG00000019802	3011	3178	3342	3459	3209	3231	3398	2974	3317
ENSMUSG00000001211	2709	2509	2496	3912	4325	4254	3597	3490	3140
ENSMUSG00000017404	3486	3406	3373	2908	3099	2547	3094	4645	3704
ENSMUSG00000026687	3932	3807	3796	2524	3126	3260	3643	2588	3223
ENSMUSG00000025860	3404	3051	3554	2922	3210	2945	2998	3684	3744
ENSMUSG00000000673	5065	4759	5103	1468	1785	2314	3553	2460	3615
ENSMUSG00000063077	3096	2071	2929	3841	3667	3733	4018	2858	3273
ENSMUSG00000106106	2747	2509	2245	2669	2421	2190	4801	2650	2440
ENSMUSG00000009927	3664	3545	3307	2599	3028	2533	3157	4762	3263
ENSMUSG00000064357	3968	5796	2408	5806	1433	3676	4399	2460	3012
ENSMUSG00000022253	3950	3301	3635	1843	2029	2102	4161	2469	3667
ENSMUSG00000012428	1393	1317	1239	3503	3077	2884	3230	5469	3631
ENSMUSG00000025089	2358	1969	2081	3279	3094	5448	4189	3345	3254
ENSMUSG00000018417	4220	3699	3706	2040	2163	2931	3327	2866	3287
ENSMUSG00000040850	2567	2039	2224	4009	3887	3632	3878	3039	3456
ENSMUSG00000112129	3580	3378	3877	1852	2268	2858	3300	3074	3225
ENSMUSG00000026072	1351	1055	865	4312	4097	4129	2860	5391	2976
ENSMUSG00000067225	5324	7901	5714	769	905	891	2599	1371	3975
ENSMUSG00000038900	2858	2913	2603	2851	3331	2928	2653	5577	3688
ENSMUSG00000015970	2417	2105	2277	3107	3210	3412	3800	3162	3421
ENSMUSG00000019368	3079	2370	2907	2583	2681	3419	3883	3482	3839
ENSMUSG00000023044	5984	3862	4292	777	1411	949	4104	1238	2805
ENSMUSG00000008668	3607	3589	3130	2742	2986	2796	2947	4471	3256
ENSMUSG00000026368	4071	3356	3793	2155	1849	2236	3472	2387	3823
ENSMUSG00000029840	2610	2222	2556	3747	3670	3308	3214	4095	3957
ENSMUSG00000004535	2621	2395	2516	4062	3987	3854	2837	3555	3787
ENSMUSG00000066232	2552	2105	2411	4330	4195	3903	2666	3822	3569
ENSMUSG00000005534	2539	2224	2450	3587	3707	4027	3319	3233	2977
ENSMUSG00000006932	2492	1976	2323	3923	4190	3590	3089	3755	3593
ENSMUSG00000020361	2049	1980	2119	4474	4569	4134	2602	3965	3744
ENSMUSG00000030934	6162	5151	6626	924	1722	1999	2268	1755	1904
ENSMUSG00000044749	3030	1786	2448	2392	2242	3298	4428	2866	3213
ENSMUSG00000047215	2987	2301	2362	2421	3308	2864	3152	5405	3649
ENSMUSG00000020865	2004	2275	2219	2807	2662	2889	3072	3800	2870
ENSMUSG00000026878	2967	2638	3004	3108	3299	3056	3046	3303	3603
ENSMUSG00000029247	3688	3192	3670	2145	2301	2436	3517	3005	3799
ENSMUSG00000059495	2309	1406	1990	4136	3805	4227	3637	3056	3530
ENSMUSG00000034160	2694	2727	3082	2216	2893	2552	2919	3528	3161
ENSMUSG00000021910	2897	2806	3061	2276	2805	2969	2825	3508	3247
ENSMUSG00000018379	2504	2470	2602	3713	4206	3325	2555	4232	3528
ENSMUSG00000025362	2800	2794	2668	3181	3091	2634	2949	3608	3565
ENSMUSG00000021751	3072	3227	2826	2900	3181	3522	2745	3108	3463
ENSMUSG00000033184	2802	2777	2721	3514	3562	3399	2722	3638	3497
ENSMUSG00000058997	2543	2606	2493	3078	3431	4304	3210	2985	2806
ENSMUSG00000026839	4063	2918	4165	324	279	408	3433	240	2717
ENSMUSG00000022261	4250	4184	4053	2361	2211	2197	3291	2324	2902
ENSMUSG00000006699	2775	2402	2345	3249	3543	3163	2900	4045	3345
ENSMUSG00000038745	4304	4923	4594	1300	1446	1453	3045	1914	3005
ENSMUSG00000026219	2548	2035	2337	3719	3594	3836	2820	3519	3486
ENSMUSG00000017453	4674	4856	4818	1336	1564	1806	3732	1935	3179
ENSMUSG00000024843	4131	4137	4661	3547	4409	2474	1243	3743	3039
ENSMUSG00000038733	2706	2281	2656	3674	4041	3577	3017	3252	3155
ENSMUSG00000059291	3285	3338	3045	2658	3292	2731	2889	4168	3385
ENSMUSG00000027706	2846	3005	2989	2868	2961	2945	3552	2613	3310
ENSMUSG00000055436	2911	3041	3171	2636	3304	2590	2352	3140	3034
ENSMUSG00000062825	976	910	999	3923	4197	2716	1482	2823	4668
ENSMUSG00000020917	4204	3035	3665	1993	1990	1904	3004	2358	3108
ENSMUSG00000057074	3452	3511	3064	1753	2120	1843	3563	2159	3876
ENSMUSG00000037805	2782	2758	2642	3079	3795	2922	2704	4424	3313
ENSMUSG00000024576	2501	2443	2529	3693	3620	3651	2456	3836	3423
ENSMUSG00000020585	3144	2998	2893	2678	2951	2787	3073	3346	3341
ENSMUSG00000037331	2688	2549	2945	3700	3829	3921	2859	2878	3341
ENSMUSG00000054619	5149	4560	4825	1120	1091	1348	4200	1316	2787
ENSMUSG00000021417	2037	1797	1771	2866	3752	3682	4406	3893	3036
ENSMUSG00000032359	3902	3275	3582	1901	2146	2222	3779	2867	3162
ENSMUSG00000020612	2646	2403	2690	3741	3902	3481	2900	3854	3413
ENSMUSG00000057530	2999	2901	2851	2050	2337	2358	3840	2408	3316
ENSMUSG00000061740	3533	3898	3725	1819	2546	2492	3120	2489	3022
ENSMUSG00000024335	1893	1748	2050	4642	4755	3920	2610	3183	3045
ENSMUSG00000037487	2256	1856	2328	3598	3637	3818	3452	3444	3129
ENSMUSG00000078566	3497	3087	3308	1698	1907	2522	3011	2730	3032
ENSMUSG00000075705	3449	3401	3338	1748	1991	2124	4006	2612	3510
ENSMUSG00000038462	3482	2926	3048	2714	3082	2836	3225	3010	3195
ENSMUSG00000028649	2589	2487	2737	3130	3438	3148	2603	3288	3049
ENSMUSG00000046364	2951	3045	2665	2741	3358	2649	2717	4250	3188
ENSMUSG00000063457	3173	2951	2610	2830	3031	2435	2842	3971	3396
ENSMUSG00000027580	3044	2813	3142	2449	2589	2525	3048	3262	3299
ENSMUSG00000025651	3007	3028	2984	2946	3017	2900	3070	2791	3306
ENSMUSG00000030884	3396	3053	3123	2551	2839	2968	2973	3280	3283
ENSMUSG00000062762	3019	2850	3123	3128	3424	4662	2594	2687	2501
ENSMUSG00000028788	2493	2525	2358	3426	3641	2666	2991	3474	3298
ENSMUSG00000053898	2883	3137	2744	2921	3401	3178	3406	3299	2927
ENSMUSG00000035780	5178	4410	4667	1600	1525	1454	2709	1921	2905
ENSMUSG00000021111	2272	2092	2423	3861	3902	3494	2766	3244	3422
ENSMUSG00000056201	2357	2435	2241	2904	3168	2558	3193	4749	3579
ENSMUSG00000020538	1652	2308	2444	505	494	428	4307	2612	6720
ENSMUSG00000015083	4806	4290	4605	1782	1884	2067	3664	3015	3003
ENSMUSG00000022752	2393	2417	2620	3548	4046	3626	2776	3397	3210
ENSMUSG00000045991	2171	1807	2030	2185	2771	2574	3634	3213	2989
ENSMUSG00000060938	2965	3212	2884	2458	2807	2312	2726	4145	3307
ENSMUSG00000000301	3623	3509	3535	1825	2050	2183	3732	2828	3281
ENSMUSG00000020572	2062	1625	1787	1146	1263	1321	4652	3618	5089
ENSMUSG00000078674	5433	6705	4	1650	710	958	2358	881	1222
ENSMUSG00000022565	1293	1125	1387	4156	4264	4104	2467	5812	3916
ENSMUSG00000054808	2448	2098	2212	3281	3640	3445	2694	3532	3026
ENSMUSG00000026014	1653	1611	1928	3425	2934	2792	2630	3139	3023
ENSMUSG00000001924	2661	2324	2448	2992	3201	3273	3176	3225	3365
ENSMUSG00000039168	2590	2583	2538	2330	2359	2598	3510	2658	3793
ENSMUSG00000000171	3978	2804	3353	2442	2869	2682	3033	3259	3327
ENSMUSG00000028211	2398	1214	1582	4750	4410	3407	1720	2893	2277
ENSMUSG00000022419	3667	2995	3685	1938	1621	1974	3723	1942	2874
ENSMUSG00000051391	1421	1439	1558	5605	5572	4980	2245	4416	3362
ENSMUSG00000020483	3259	2652	3054	2805	3492	3209	3319	2011	3241
ENSMUSG00000074264	3527	3254	3468	1968	2389	2983	2856	1918	2873
ENSMUSG00000038991	2070	2364	2109	2473	2574	2549	3876	2960	3501
ENSMUSG00000009281	3421	3569	3694	1843	2146	2233	3032	2900	3092
ENSMUSG00000032803	2006	2009	2082	3932	4281	3651	2757	3566	3265
ENSMUSG00000036606	2752	2443	2522	2853	2883	3023	3295	3218	3490
ENSMUSG00000029447	2068	1885	1938	3735	3654	3252	2358	4074	3415
ENSMUSG00000024587	1913	1828	1857	3883	4292	4139	2576	3716	3050
ENSMUSG00000005268	3127	3101	4208	1939	1792	1451	2830	2567	3988
ENSMUSG00000012405	2989	2603	2611	2629	3169	2584	2748	4588	3401
ENSMUSG00000071415	2685	2565	2423	2860	3283	2949	2721	3509	3003
ENSMUSG00000031938	4028	3996	3967	2224	2497	2246	3214	2132	2796
ENSMUSG00000059811	2764	2313	2792	3969	3947	4590	2148	2789	2298
ENSMUSG00000014956	2804	2278	2606	3178	3259	2990	2717	3477	3046
ENSMUSG00000030108	3317	3342	2974	1904	2132	1893	4161	2501	3278
ENSMUSG00000007892	2900	2644	2397	2446	3401	3115	3300	4808	2909
ENSMUSG00000022477	1836	1880	1945	3803	4426	4800	2800	3137	3345
ENSMUSG00000025199	3038	2623	3254	2610	3092	2882	3142	2546	2668
ENSMUSG00000018574	2549	2190	2343	2971	3347	3434	3387	2987	2786
ENSMUSG00000010025	3071	2739	2795	1235	1902	1752	3321	1880	3590
ENSMUSG00000027002	2090	1719	1893	4020	3724	3672	2896	3578	3450
ENSMUSG00000093674	2703	2221	2289	2874	2963	2585	2644	4097	2372
ENSMUSG00000022742	3413	3281	3285	2441	2664	3000	2962	2983	2901
ENSMUSG00000010277	2985	2670	2974	2573	2502	2802	3106	3116	3374
ENSMUSG00000035769	2609	2411	2909	2089	2684	2633	3321	2603	2846
ENSMUSG00000016256	2228	2198	2043	2926	3755	3792	3548	2991	2819
ENSMUSG00000035325	2123	2232	2399	3109	3061	3413	2459	2989	3096
ENSMUSG00000029669	3533	3341	3695	2068	2280	2371	3281	2355	2715
ENSMUSG00000025935	2778	3135	2722	2068	2004	2176	2855	3214	2914
ENSMUSG00000026353	1875	2134	1948	4083	3829	3828	2259	3240	3590
ENSMUSG00000001440	1911	1847	1913	3647	4122	3876	2358	3834	3399
ENSMUSG00000022234	2054	1688	1853	3222	3528	2960	2670	4306	3831
ENSMUSG00000020402	2565	2362	2404	2624	2912	2900	2999	2854	3187
ENSMUSG00000030560	1495	1516	1830	3160	2938	2733	3871	2926	3962
ENSMUSG00000030655	1755	1605	1937	4229	4137	3752	2282	3606	3066
ENSMUSG00000026626	2977	3112	3382	3024	3459	3004	2241	2707	2620
ENSMUSG00000024921	1970	1667	1892	1251	1444	1497	2505	1775	2252
ENSMUSG00000044986	2953	2870	2887	1213	1630	1495	2012	2054	2614
ENSMUSG00000044788	2320	1938	2453	1553	1866	2118	1832	1819	1840
ENSMUSG00000005981	2298	2190	2335	1838	1689	1774	2151	1804	2281
ENSMUSG00000053931	1724	1605	1626	1542	1712	1439	2725	2368	2700
ENSMUSG00000006498	1027	1228	1358	3406	3421	2604	1574	2758	2450
ENSMUSG00000028759	2104	2104	2278	1515	1819	1743	2143	2058	2175
ENSMUSG00000003948	1644	1522	1731	1966	2242	2211	2357	2238	1966
ENSMUSG00000034566	2217	2350	2234	1781	1960	1961	1827	2136	2014
ENSMUSG00000046027	2288	2115	2008	1466	1847	2074	2211	2284	2200
ENSMUSG00000032601	1885	1536	1887	2155	2420	2465	1976	1910	2095
ENSMUSG00000026434	1966	1688	1783	1905	2251	2697	1976	2346	2289
ENSMUSG00000020986	1698	1496	1711	2517	2473	2823	1931	2415	1909
ENSMUSG00000042305	2395	1911	2274	1390	1546	1656	2723	2072	2091
ENSMUSG00000024294	1833	1515	1979	2245	2434	2331	2178	2031	2057
ENSMUSG00000028607	1326	1343	1303	2895	3028	3207	2077	2045	2029
ENSMUSG00000045216	1750	1845	2007	1550	1703	1804	2162	1791	2227
ENSMUSG00000029311	2150	2214	1997	1619	1925	1738	2594	1402	2069
ENSMUSG00000026034	2173	2058	2150	1575	2102	1713	1593	2050	1733
ENSMUSG00000005625	1305	1375	1290	2803	3211	3034	1805	2831	2254
ENSMUSG00000037270	2214	1736	2262	2392	2117	2391	1915	1746	1848
ENSMUSG00000041237	4409	2733	2988	645	888	570	2091	1151	1495
ENSMUSG00000030313	1727	1366	1754	1918	1909	1853	2363	2231	2050
ENSMUSG00000022890	2641	2657	2582	1430	1596	1584	2034	2117	1998
ENSMUSG00000026491	2113	1851	2139	2217	2478	1963	1965	1596	2173
ENSMUSG00000024899	1984	1922	2179	956	1015	1174	2535	1250	2594
ENSMUSG00000028249	1186	1152	1087	2638	3053	2094	1637	3347	2550
ENSMUSG00000009376	1210	1005	1189	2186	2096	2314	2757	2248	2418
ENSMUSG00000045302	1412	1748	1761	1935	2152	2226	1810	2452	2181
ENSMUSG00000032602	1773	1651	1842	2069	2569	2642	2289	2463	1810
ENSMUSG00000022500	1340	1287	1411	2665	2724	2377	1648	2109	1887
ENSMUSG00000000876	3018	2671	2809	2404	3235	2746	1925	1284	1229
ENSMUSG00000014313	2723	2731	2533	1445	1501	1696	2000	2144	1955
ENSMUSG00000109644	2103	2110	2359	1351	1547	1874	1943	2182	2068
ENSMUSG00000001467	2675	2595	2231	893	776	900	2949	2053	1927
ENSMUSG00000017677	1436	1149	1023	1498	2522	1296	2751	3426	1608
ENSMUSG00000022836	2267	2227	2102	786	1029	1161	2030	2086	2463
ENSMUSG00000073702	2098	2195	2114	1584	1782	1768	1697	2751	1938
ENSMUSG00000074639	2238	2344	2401	1113	1021	1418	2130	2192	2266
ENSMUSG00000085438	1915	1520	1723	1903	2013	2254	1905	2222	2197
ENSMUSG00000022312	2011	1998	1930	1650	1814	1626	1923	2344	2342
ENSMUSG00000027940	1090	932	893	2140	2196	2066	1777	3418	2601
ENSMUSG00000062203	1580	1261	1381	2406	2299	2191	1888	2411	2484
ENSMUSG00000042406	1424	1932	1849	2647	3015	2253	1520	2507	2078
ENSMUSG00000029458	1746	1311	1726	2236	2432	2556	2643	1777	1620
ENSMUSG00000042010	2701	1398	1983	1771	2045	2599	2120	1453	2602
ENSMUSG00000050445	3443	4465	3439	2639	2276	3038	252	291	784
ENSMUSG00000049580	1858	1893	1954	1454	2160	2132	1834	1651	1835
ENSMUSG00000044221	1820	1952	1850	2095	2230	2124	2078	1963	2146
ENSMUSG00000030972	2525	2438	2596	857	1065	1061	2299	1265	2354
ENSMUSG00000008575	2030	1667	1983	1595	1509	1504	2393	2121	2320
ENSMUSG00000027367	2259	1932	2138	1681	1846	1901	2169	2010	2020
ENSMUSG00000019951	1645	1652	1939	2106	2002	1934	1751	2200	2041
ENSMUSG00000064358	2731	2887	2347	1247	1225	1289	2142	2786	1415
ENSMUSG00000049339	1829	1506	1762	1373	1662	1648	2878	1942	2316
ENSMUSG00000023977	1705	1383	1653	1709	1904	1897	2387	1847	1970
ENSMUSG00000026260	2162	2171	2246	1793	1927	1741	2128	1737	2073
ENSMUSG00000021620	2119	1506	1907	1679	1817	1837	2322	2125	2012
ENSMUSG00000031812	1737	1500	1606	1764	1938	2455	2088	2000	2064
ENSMUSG00000017221	1025	1144	1107	2858	2717	2604	1994	2591	2450
ENSMUSG00000071172	1350	1393	1212	2072	2502	2167	1284	3230	2404
ENSMUSG00000059263	1572	1576	1540	2513	2681	2364	2003	1921	1994
ENSMUSG00000031278	1896	1437	1892	1924	2171	1733	1590	2436	2413
ENSMUSG00000035885	2100	2352	2318	1760	1566	1588	2010	1695	2119
ENSMUSG00000034171	2722	2584	2670	1122	1220	1155	2373	1387	1768
ENSMUSG00000089678	2955	3056	2925	1198	1403	1573	1514	1672	1997
ENSMUSG00000006304	1497	1514	1466	1886	2022	1789	2079	2474	2274
ENSMUSG00000056999	1474	1452	1440	2431	2230	2336	2050	1772	2143
ENSMUSG00000035545	1722	1891	1888	1358	1909	1715	1993	2314	2119
ENSMUSG00000022270	1218	1001	1259	3430	3162	3260	1400	2199	2068
ENSMUSG00000053436	1669	1370	1519	1638	2034	2225	2001	2411	2079
ENSMUSG00000035203	1700	1651	1768	1653	1975	1825	2583	2110	2104
ENSMUSG00000036138	1663	1522	1485	1547	1935	2382	2467	2095	2181
ENSMUSG00000024222	1608	1480	1318	1462	1648	3349	2484	2334	1847
ENSMUSG00000018428	1855	1796	2045	1581	1807	2070	2018	2183	1969
ENSMUSG00000003464	1568	1544	1523	2276	2532	2563	2080	2686	2125
ENSMUSG00000028234	1785	1657	1523	1857	2107	1795	2070	3000	2080
ENSMUSG00000047187	1628	1680	1531	2076	2114	1968	1957	2300	2154
ENSMUSG00000017760	1601	1801	1679	1727	2012	1928	1997	1729	2166
ENSMUSG00000039703	1151	905	1163	3279	3140	2979	1833	2330	2365
ENSMUSG00000032116	1522	1565	1392	1813	1647	1864	1868	2098	2114
ENSMUSG00000025792	1212	1277	1241	1445	1602	1822	2690	2370	2654
ENSMUSG00000002748	1619	1413	1718	1752	2111	2163	2017	2045	1982
ENSMUSG00000052305	2427	2183	1087	1736	2524	1789	717	1440	2837
ENSMUSG00000003402	1471	1387	1473	1829	2029	2255	2249	2291	2140
ENSMUSG00000000078	201	173	164	3912	3815	2125	575	3350	2267
ENSMUSG00000049422	1806	2060	1858	1717	1806	1622	2245	1653	2354
ENSMUSG00000025364	1347	1315	1392	2143	2417	2006	1830	2441	2300
ENSMUSG00000028517	1893	1919	1786	1854	2372	2216	1651	1848	2200
ENSMUSG00000031438	1842	1995	1928	1600	1827	1713	2347	1971	2097
ENSMUSG00000024694	5711	5322	5511	123	109	90	1940	209	1034
ENSMUSG00000017776	1666	1462	1668	2144	2316	2238	1897	2297	1930
ENSMUSG00000068036	1255	1097	1101	2599	2567	3140	1487	2562	1889
ENSMUSG00000021748	1733	1559	1698	1873	1876	1967	1918	1890	2083
ENSMUSG00000008683	1891	1708	1546	1705	1974	1633	1633	2853	1939
ENSMUSG00000024997	2094	1908	1895	1559	1717	1696	1805	2310	2321
ENSMUSG00000004951	69	58	62	1835	1484	1780	2238	2994	5215
ENSMUSG00000044786	866	857	1131	2203	1948	1276	1977	1935	1921
ENSMUSG00000051483	1301	1432	1304	1758	2029	1729	2468	2235	2226
ENSMUSG00000021957	1520	1442	1345	1872	1998	1700	2230	2336	2446
ENSMUSG00000011752	1755	1497	1602	1973	2122	2220	1901	2394	2296
ENSMUSG00000060657	1858	1596	1837	1340	1342	1486	2309	1791	1889
ENSMUSG00000036083	2383	2213	2441	664	864	1045	2026	2205	1992
ENSMUSG00000028082	1537	1258	1530	1968	2056	2125	2290	1764	1983
ENSMUSG00000060429	1846	1135	1551	2602	2781	2535	1590	1992	1826
ENSMUSG00000036438	1812	1774	1674	2036	2338	2061	1513	2663	2038
ENSMUSG00000019947	1337	876	954	1577	1814	1335	1931	1802	1932
ENSMUSG00000071551	1322	927	1271	1462	1377	1446	2705	1214	2194
ENSMUSG00000006005	1379	1376	1459	2593	2548	2377	1590	1992	2142
ENSMUSG00000030629	2084	2129	2349	1639	1947	1887	1993	1978	1651
ENSMUSG00000030237	1132	1173	1331	2837	2142	2344	947	1153	2331
ENSMUSG00000003526	2430	2387	2255	798	1054	1479	2074	865	2392
ENSMUSG00000031311	1416	1528	1554	1931	2132	1878	1883	2179	2085
ENSMUSG00000058056	1641	1669	1757	2049	2113	1896	1688	1839	1654
ENSMUSG00000008475	1563	1441	1482	1945	2032	1780	1964	2457	2225
ENSMUSG00000032238	1774	1153	1643	2702	2583	2068	2294	1878	1698
ENSMUSG00000005069	1688	1431	1523	1916	2470	2292	2009	2150	2017
ENSMUSG00000002102	1492	1231	1332	1923	2138	2301	1890	2399	2256
ENSMUSG00000069045	1847	1651	1389	2538	2414	2305	1425	2229	1900
ENSMUSG00000026083	1378	1754	1676	2294	2396	2194	1492	1872	1931
ENSMUSG00000030244	1856	1585	1661	1195	1155	1318	2749	2082	1767
ENSMUSG00000000340	2563	2330	2529	1197	1230	1310	1978	1369	2044
ENSMUSG00000021670	1297	1027	1010	1260	1185	1471	1757	1233	2376
ENSMUSG00000001542	1777	1649	1664	2559	2280	2287	1400	1702	1461
ENSMUSG00000030120	1599	1493	1529	1699	1794	2052	2472	2484	2167
ENSMUSG00000029684	1414	1303	1507	2217	2304	2024	1736	1961	2032
ENSMUSG00000024978	1454	836	1110	1734	1827	1911	2170	1907	2598
ENSMUSG00000024953	2325	2477	2451	1360	1516	1694	1809	2173	1993
ENSMUSG00000040463	963	1055	1043	3056	3538	2872	1310	2655	2592
ENSMUSG00000026112	1688	1357	1630	2158	2386	2240	2162	2108	2091
ENSMUSG00000033487	1636	2033	2143	1832	1716	1629	1745	1429	2209
ENSMUSG00000024986	1519	1750	1598	1554	1289	1308	1887	1257	1793
ENSMUSG00000026672	1604	1501	1686	1759	2070	2228	1998	2144	1891
ENSMUSG00000058799	1431	1075	1104	2172	2593	2350	1677	2657	1964
ENSMUSG00000028150	2739	1872	2338	561	741	1075	2108	1293	2068
ENSMUSG00000027495	2173	1859	2042	1383	1492	1734	1871	1825	1816
ENSMUSG00000024853	1377	1387	1425	1902	2047	2154	1846	1991	2340
ENSMUSG00000035000	1773	1746	1523	1047	1362	1440	1893	1401	2208
ENSMUSG00000023367	1746	1766	1631	1419	1660	1727	2171	2450	1859
ENSMUSG00000024758	1668	1479	1484	1966	1977	2051	2141	1776	2011
ENSMUSG00000032637	1552	1616	1901	1486	1738	1716	1948	2021	1718
ENSMUSG00000014769	1755	1704	1723	1686	1713	1758	1902	2143	2174
ENSMUSG00000032902	1416	1539	1456	3670	4193	2751	1161	2026	1487
ENSMUSG00000030157	2228	2275	2164	966	1049	1100	1369	1661	1825
ENSMUSG00000009566	2763	2727	2720	1610	1994	2137	1424	1404	1333
ENSMUSG00000025132	856	787	830	2297	2597	2241	2001	3056	2522
ENSMUSG00000031229	1827	1572	1928	1697	1903	1881	1754	1785	1732
ENSMUSG00000006057	1719	1788	1712	1651	1853	2027	2224	1945	2117
ENSMUSG00000043962	1596	1635	1609	2026	2383	1925	1816	2293	1996
ENSMUSG00000037119	1751	1586	1736	1949	2034	1882	1941	1867	2103
ENSMUSG00000032527	2314	1885	2104	1494	1585	1769	2148	1562	2005
ENSMUSG00000028572	1496	1401	1547	1702	1785	1905	2274	1845	1979
ENSMUSG00000021488	1533	1393	1650	2124	2156	2178	1721	1947	1824
ENSMUSG00000030545	1172	1168	1148	2234	3710	3145	1703	2436	1531
ENSMUSG00000017756	2003	1832	1843	863	1185	1381	2412	1999	2061
ENSMUSG00000032078	1221	851	1019	2059	2613	1854	2488	2265	1445
ENSMUSG00000054387	1772	1739	1890	1517	1985	1765	1565	2002	1831
ENSMUSG00000030824	1618	1626	1553	1508	1603	1749	2137	1632	2198
ENSMUSG00000025068	1427	1486	1397	1927	2336	1927	1852	1851	2120
ENSMUSG00000003528	2242	2146	2277	1287	1280	1288	2532	1747	1822
ENSMUSG00000022255	1451	1406	1429	2525	2770	2428	1621	2118	1772
ENSMUSG00000028518	1859	1309	1925	1664	1774	1708	2152	1476	2123
ENSMUSG00000029152	1661	1654	1735	1703	1873	1852	1692	2046	1945
ENSMUSG00000060992	1869	1750	1823	1311	1286	1425	2429	2027	2085
ENSMUSG00000038527	1824	1573	1642	1611	1574	1734	2068	1847	1830
ENSMUSG00000028961	663	600	573	2712	3313	2570	1529	2907	2799
ENSMUSG00000063358	1634	1436	1705	2004	2047	1867	1787	2008	2113
ENSMUSG00000027763	1909	1974	1967	1859	2098	1799	1503	1858	1998
ENSMUSG00000041660	2247	2071	2079	998	1148	1397	1978	1464	1893
ENSMUSG00000032193	1843	2032	2107	499	529	774	1757	1714	2406
ENSMUSG00000041846	2141	2035	2100	1626	1918	1774	1575	1769	1831
ENSMUSG00000066324	1219	1098	1319	3158	3129	2665	1660	2557	2172
ENSMUSG00000022210	1946	1756	1737	1576	1765	1936	2482	1948	1857
ENSMUSG00000033965	2236	2110	2200	1199	1168	1018	2311	1187	1996
ENSMUSG00000051510	1495	1333	1342	1380	1550	1747	2266	2149	2231
ENSMUSG00000034243	1674	1971	2062	1509	1497	1677	1653	2008	2034
ENSMUSG00000015733	1581	1210	1484	1869	2012	1853	1770	2364	2129
ENSMUSG00000039704	1988	1433	2031	1421	1243	1523	2340	1487	1731
ENSMUSG00000009863	2097	2105	2043	1612	1707	1714	1797	1576	2037
ENSMUSG00000022710	1404	1328	1439	2197	2291	2103	1833	1977	1899
ENSMUSG00000041417	1510	1470	1435	1699	1854	1807	1520	1755	2280
ENSMUSG00000039428	1964	1991	1911	1944	2137	1986	1715	1623	1707
ENSMUSG00000018442	1838	1755	1905	1116	1251	1419	1894	1830	1899
ENSMUSG00000031584	929	938	920	2894	3031	2762	1548	2389	1963
ENSMUSG00000031886	2986	2564	2617	1106	1217	1217	1966	1640	2010
ENSMUSG00000056216	1366	1181	1505	2334	2649	2353	1848	1872	1833
ENSMUSG00000022051	1626	1416	1713	1619	1823	1834	1937	1812	2012
ENSMUSG00000049775	1703	2049	1613	1411	1540	969	1313	2725	1915
ENSMUSG00000066406	1353	963	1121	2329	2240	1995	1750	1856	1695
ENSMUSG00000033417	1618	1462	1617	1847	1877	1812	1757	1995	2067
ENSMUSG00000020530	1734	1577	1883	1758	1958	1969	1570	2004	1937
ENSMUSG00000084128	1495	1552	1537	1594	1688	1914	1854	2216	2171
ENSMUSG00000035227	1737	1774	1631	1402	1530	1878	1515	2284	1801
ENSMUSG00000030671	1652	1642	1889	1363	1382	1439	2175	1653	1924
ENSMUSG00000029198	1629	1591	1644	1916	1962	1974	1501	2285	2033
ENSMUSG00000096688	18695	1274	29870	227	11	24	163	3	4
ENSMUSG00000045658	2146	2041	1701	1660	1795	2005	1673	1928	1877
ENSMUSG00000028343	1509	1677	1386	1786	1817	1770	1938	1774	2029
ENSMUSG00000030751	1378	1391	1345	2217	2163	2120	1503	2552	2145
ENSMUSG00000021520	1950	2440	2401	1502	1568	1343	1623	1383	1688
ENSMUSG00000030737	1892	1752	1774	1202	1399	1445	2080	1635	1955
ENSMUSG00000020720	1373	1380	1315	2373	2504	2270	1586	2268	2143
ENSMUSG00000020671	1613	1482	1550	2012	2049	1943	1694	1826	1997
ENSMUSG00000032232	1728	1318	1593	1087	1162	1143	2445	2491	2152
ENSMUSG00000036833	2363	1900	2071	1466	1491	1501	1793	2911	1630
ENSMUSG00000021610	1348	1238	1288	1623	1691	1709	1826	2648	2083
ENSMUSG00000001774	1015	1049	1196	2544	2516	2392	1185	2291	2091
ENSMUSG00000002346	1702	1284	1629	1822	2407	2588	1979	1495	1051
ENSMUSG00000005683	1823	1828	1797	2034	2476	2132	1567	1811	2170
ENSMUSG00000022336	1373	1574	1395	1853	1941	1829	1523	2039	1950
ENSMUSG00000010097	1584	1710	1934	1564	1866	1667	1722	1951	1701
ENSMUSG00000004069	1608	1567	1572	1965	2012	2247	1592	1954	1901
ENSMUSG00000060807	2110	2156	2265	981	827	709	2223	370	1692
ENSMUSG00000003420	1655	1577	1504	1417	1850	1747	2415	1694	2061
ENSMUSG00000063882	2429	1970	2089	1398	1680	1727	1804	2058	1648
ENSMUSG00000032525	1324	1724	1756	1689	1803	1736	1271	2066	1817
ENSMUSG00000038712	1418	1563	1525	1723	2066	1857	1935	2141	2119
ENSMUSG00000027312	1663	1471	1787	2156	2159	2189	1950	1900	1636
ENSMUSG00000040225	1249	1074	1315	2422	2552	2271	1314	1819	1752
ENSMUSG00000021215	1817	1738	2011	1704	2032	1708	1631	1593	1678
ENSMUSG00000036078	2188	2173	2135	1828	2028	1952	1618	1578	1875
ENSMUSG00000030087	1819	1613	1978	1279	1509	1433	1879	1172	1343
ENSMUSG00000028527	828	516	604	948	1234	1182	4716	1840	2221
ENSMUSG00000053110	1253	1228	1302	2315	2596	2444	1607	2154	1736
ENSMUSG00000015755	1829	1612	1770	2521	2578	2498	1587	1462	1399
ENSMUSG00000033863	1641	1089	1341	2684	2698	3099	1933	1787	1671
ENSMUSG00000028756	1852	1706	1824	1579	1485	1593	2333	1457	2030
ENSMUSG00000053510	1410	1256	1349	1685	1706	1808	1828	2026	1916
ENSMUSG00000037720	1459	1388	1428	1889	1896	1900	1630	1900	1981
ENSMUSG00000029048	1672	1525	1647	1554	1694	1656	1753	2124	1940
ENSMUSG00000029169	1412	1177	1322	2173	2351	2116	1407	2029	1882
ENSMUSG00000060261	1630	1502	1554	1464	1613	1566	2126	1728	2003
ENSMUSG00000041828	2720	2083	2904	386	353	237	2990	810	2037
ENSMUSG00000021486	1565	1667	1584	1560	1540	1578	1982	2362	2060
ENSMUSG00000063316	1658	1719	1627	1655	1731	1704	1571	2471	1758
ENSMUSG00000034308	1964	2103	2250	1623	1959	1657	1447	1916	2072
ENSMUSG00000030341	736	774	687	2838	2881	2685	1575	2617	2232
ENSMUSG00000047230	1532	1511	1579	1558	1964	1551	1515	2103	2092
ENSMUSG00000001424	1732	1271	1280	1574	1519	1821	2125	1905	1957
ENSMUSG00000021024	1588	1399	1421	1693	1838	1930	1632	2640	1985
ENSMUSG00000020680	1398	1375	1429	2633	2673	2423	1302	1963	1425
ENSMUSG00000028465	1381	1512	1431	1898	2007	1929	1365	1865	2163
ENSMUSG00000032038	1735	1978	1655	1239	1438	1359	1494	2213	1890
ENSMUSG00000003847	1770	1636	1867	1269	1535	1255	1499	1686	1679
ENSMUSG00000024431	1644	1366	1603	1419	1536	1368	1940	1618	2148
ENSMUSG00000022797	547	706	573	2254	2498	2589	1648	1900	2233
ENSMUSG00000054823	2357	2359	2844	1076	1191	1201	1371	1326	1685
ENSMUSG00000000826	1141	1118	1267	2389	2561	2073	1618	2426	1936
ENSMUSG00000031844	2529	2854	2477	892	987	1000	1709	1709	2184
ENSMUSG00000022536	1419	1155	1288	1992	2074	2155	1675	2030	1902
ENSMUSG00000025369	1741	1635	1775	1416	1561	1635	1868	1700	1764
ENSMUSG00000046798	1852	1294	1563	1594	1654	1654	1968	1801	1964
ENSMUSG00000024378	2138	1823	2043	414	502	497	2327	1940	2508
ENSMUSG00000027236	1290	1205	1219	2090	2383	2164	1291	1997	2203
ENSMUSG00000021037	1207	996	1057	2096	2122	2313	1698	2000	2174
ENSMUSG00000000594	2270	2142	2145	1005	989	993	2319	1184	1641
ENSMUSG00000024091	1365	1424	1419	2081	2174	1933	1612	2006	1849
ENSMUSG00000063558	1796	1259	1270	1008	1036	1243	2391	1721	1931
ENSMUSG00000025810	900	853	937	3021	2462	2483	1542	2119	2815
ENSMUSG00000005089	2256	1700	1866	12	43	66	113	2	138
ENSMUSG00000037916	1897	1512	1685	1567	1692	1879	1981	1769	1938
ENSMUSG00000034163	1424	1405	1592	2217	2609	2029	1450	1998	1530
ENSMUSG00000073424	1721	1640	1866	1248	1265	1483	2138	1287	1921
ENSMUSG00000062480	2556	2353	2467	958	837	943	1684	1732	1742
ENSMUSG00000040128	1662	1607	2095	2072	2226	1618	1426	1430	1426
ENSMUSG00000048154	1551	1301	1735	1640	1820	1739	1657	1891	1488
ENSMUSG00000002015	1880	1701	1684	1260	1473	1557	2061	1876	1877
ENSMUSG00000031532	1624	1667	1432	1496	1760	1814	2176	1450	1803
ENSMUSG00000039067	1190	1180	1150	2362	2535	2393	1536	2330	1957
ENSMUSG00000038009	2111	1698	1950	1282	1440	1406	2030	1848	1829
ENSMUSG00000031958	1998	1660	1647	1103	1026	1830	1911	1349	1695
ENSMUSG00000028655	674	320	579	3223	4227	3663	978	2568	942
ENSMUSG00000038084	1599	1289	1430	1671	1763	1802	1823	1651	1878
ENSMUSG00000004071	2027	1981	1680	1504	1557	1942	1620	1570	1402
ENSMUSG00000025968	1731	1553	1630	1620	1625	1583	1744	1730	1987
ENSMUSG00000026655	648	445	437	2723	2913	1935	1138	1690	1928
ENSMUSG00000030603	1195	1058	1042	1958	2241	2098	1709	2614	2211
ENSMUSG00000024773	961	832	1003	2442	2412	2021	1638	2678	2980
ENSMUSG00000031232	1358	1587	1500	1540	1453	1709	1443	1582	1800
ENSMUSG00000036707	1323	1174	1341	2301	2351	2156	1508	1973	1906
ENSMUSG00000020994	1458	1858	1811	1480	1775	1610	1292	1993	1547
ENSMUSG00000020715	1744	1351	1591	1575	1790	1664	1885	1644	1644
ENSMUSG00000037797	2151	1898	1915	455	536	418	3024	1148	2168
ENSMUSG00000074794	1336	2154	2384	974	447	824	1905	1460	3565
ENSMUSG00000020390	1707	1361	1791	1714	1698	1660	1607	1914	1659
ENSMUSG00000037366	2029	1651	1700	1450	1526	1626	1660	2006	1904
ENSMUSG00000005142	1660	1600	1453	1388	1643	1699	1891	1437	1863
ENSMUSG00000051375	1271	1258	1438	2117	2150	2241	1748	1717	1843
ENSMUSG00000026189	2458	2580	2558	874	719	1002	1918	957	1880
ENSMUSG00000005483	383	338	472	4032	2501	2642	629	1146	2442
ENSMUSG00000058230	1567	1233	1652	1469	1549	1531	2066	1444	1877
ENSMUSG00000035941	1077	1032	1087	2471	2191	2345	1695	1821	1525
ENSMUSG00000020863	1579	1565	1752	1487	1820	1643	1592	1693	1466
ENSMUSG00000027193	1342	1329	1435	2309	2348	1929	1492	1978	1972
ENSMUSG00000021327	1991	2080	2181	1206	1471	1288	1466	1682	1420
ENSMUSG00000019838	974	988	1109	2030	1915	2532	1666	1094	1555
ENSMUSG00000035473	2242	1958	2268	848	873	942	2212	1233	1816
ENSMUSG00000038170	1509	1566	1476	1371	1255	1543	1740	1917	1838
ENSMUSG00000004364	1228	1124	1313	2371	2448	2239	1495	1777	1878
ENSMUSG00000022892	1032	1054	817	2413	2649	2176	1415	1478	1974
ENSMUSG00000037965	1240	1912	1824	1309	1382	1369	1169	1740	1583
ENSMUSG00000018846	1530	1130	1405	1841	1770	1562	1877	1655	2112
ENSMUSG00000079111	1060	1389	1246	2264	2268	1994	1372	1740	1771
ENSMUSG00000016382	1349	1250	1251	1474	1429	1651	1853	1368	2027
ENSMUSG00000019851	1685	1705	1628	1239	1607	1540	1873	1904	1735
ENSMUSG00000027957	1793	1624	1614	1351	1526	1396	1946	1901	1741
ENSMUSG00000021136	1060	1310	1118	1720	1871	2202	1496	2125	1474
ENSMUSG00000027881	1484	1663	1537	1468	1856	1653	1179	2118	1595
ENSMUSG00000030894	1322	1302	1356	1500	1707	1529	2076	1570	1891
ENSMUSG00000024304	1676	1535	1489	1673	1851	1699	1816	1530	1759
ENSMUSG00000031604	2087	2432	1559	637	493	581	1354	1827	1670
ENSMUSG00000030847	418	632	733	4658	3311	2484	624	1660	2506
ENSMUSG00000061665	1208	1125	1258	1934	2139	1535	1318	2055	1882
ENSMUSG00000031708	1690	1847	1843	1293	1433	1595	1867	1273	1593
ENSMUSG00000024456	1618	1301	1388	1568	1652	1512	1603	1737	1731
ENSMUSG00000006740	1268	1148	1258	2207	2348	2065	1297	2224	1844
ENSMUSG00000031626	1834	1738	1518	1736	1512	1141	1342	2123	1402
ENSMUSG00000021824	1462	1412	1370	1623	1685	2084	1442	1457	1480
ENSMUSG00000001663	2135	2294	1813	965	953	996	1800	1456	1845
ENSMUSG00000058672	1497	1410	1274	3404	3424	2601	736	1900	1286
ENSMUSG00000028932	1106	1178	1098	2458	2498	2340	1344	2140	2059
ENSMUSG00000029110	1279	980	1225	2480	2520	2333	1593	1959	1833
ENSMUSG00000037470	1371	1273	1237	1463	1364	1937	1815	1627	1725
ENSMUSG00000023307	1245	1241	1303	1859	2111	2076	1676	1768	1679
ENSMUSG00000006676	1238	1335	1550	1842	2006	1918	1476	1910	1619
ENSMUSG00000026457	1507	1319	1371	1505	1626	1662	1928	1746	1887
ENSMUSG00000029178	1294	1143	1349	2301	2363	1960	1290	1717	1464
ENSMUSG00000039536	1433	1373	1368	1633	1645	1518	1654	1614	1847
ENSMUSG00000024750	956	930	970	2422	2763	2021	1349	1914	1887
ENSMUSG00000027782	1179	1058	1185	2531	2534	2019	1245	1940	1879
ENSMUSG00000062397	1664	1532	1557	1651	1668	1577	1607	1672	1911
ENSMUSG00000027829	1143	1248	1294	1681	2055	1398	1094	1944	1282
ENSMUSG00000029545	1784	1702	1765	1339	1453	1322	1918	1592	1751
ENSMUSG00000074698	1518	1417	1550	1648	1807	1809	1509	1740	1602
ENSMUSG00000046330	1889	1682	1587	1390	1674	1585	1467	2280	1644
ENSMUSG00000020458	991	997	939	1959	2278	2068	1301	2414	1689
ENSMUSG00000035093	1454	1427	1613	1810	1758	1890	1555	1702	1773
ENSMUSG00000079563	1629	1414	1426	1840	1984	2213	1401	1316	1251
ENSMUSG00000020594	1151	1050	1297	2073	2180	1860	1528	1862	1855
ENSMUSG00000021775	306	179	307	1410	1501	1407	2635	2176	2210
ENSMUSG00000028333	1062	1074	895	2031	2316	1895	1389	2284	1915
ENSMUSG00000036751	2070	1944	1909	1340	1376	1433	1663	1727	1644
ENSMUSG00000042460	1532	1486	1508	1694	1791	1609	1601	1555	1767
ENSMUSG00000026663	1184	927	1155	2154	2479	2315	1841	1395	1795
ENSMUSG00000041220	1214	657	1027	1440	1180	1257	1243	1027	2092
ENSMUSG00000052681	1288	1193	1263	1858	1960	1556	1215	2153	2011
ENSMUSG00000096210	1787	1691	1547	1297	1599	1697	1577	1925	1855
ENSMUSG00000021737	1210	1106	1180	1867	2033	2014	1372	2182	1952
ENSMUSG00000052656	1508	1544	1457	1829	2087	1849	1464	1457	1628
ENSMUSG00000061540	117	93	194	2579	2528	4806	352	1426	1256
ENSMUSG00000038267	1135	1100	886	1465	1714	1317	2088	2223	1947
ENSMUSG00000042650	1314	1213	1388	1827	1911	2002	1722	1579	1592
ENSMUSG00000002881	1122	1053	1132	1611	1609	1471	2160	1721	1866
ENSMUSG00000027774	1439	1245	1279	1801	1741	1759	1596	1540	1948
ENSMUSG00000029076	1661	1479	1580	1396	1598	1685	1725	1733	1959
ENSMUSG00000010609	2559	2953	2660	892	1047	1100	1171	1134	1660
ENSMUSG00000041798	2127	2594	2712	317	258	323	1285	764	2587
ENSMUSG00000048234	1154	1048	972	2348	2416	2479	1489	2005	1721
ENSMUSG00000022200	1391	1541	1655	1820	2090	1771	1532	1608	1600
ENSMUSG00000022185	1357	1361	1439	1474	1685	1522	1377	1991	1752
ENSMUSG00000059208	1068	996	1030	1834	2229	2236	1489	2300	1812
ENSMUSG00000057236	1980	1877	1990	1136	1156	1121	1829	1681	1733
ENSMUSG00000038127	1673	1356	1620	1593	1639	1414	1624	1674	1754
ENSMUSG00000054408	1454	1440	1441	1252	1103	1178	1471	1897	1727
ENSMUSG00000021998	1657	1577	1450	1429	1294	1196	1806	1165	1675
ENSMUSG00000068587	1943	1635	1760	948	861	1154	2072	1293	1764
ENSMUSG00000052707	1360	1343	1424	1406	1661	1667	1405	1963	1565
ENSMUSG00000024006	1517	1507	1700	1194	1412	1309	1650	1728	1636
ENSMUSG00000029131	1191	1085	1240	1866	1908	1744	1688	1569	1712
ENSMUSG00000053646	1509	1511	1509	959	935	1370	1847	2084	1501
ENSMUSG00000060073	1370	1315	1357	1581	1761	1576	1442	2161	1773
ENSMUSG00000024908	1415	1162	1282	1756	1742	1700	1673	1704	1758
ENSMUSG00000069520	1647	1392	1462	1434	1392	1166	1944	1495	1650
ENSMUSG00000031555	1412	1104	1268	1866	1827	1704	1741	1897	1739
ENSMUSG00000015854	1352	1496	1045	1630	1735	1100	1391	2119	2843
ENSMUSG00000038418	219	131	148	2266	1455	978	1628	993	1457
ENSMUSG00000069237	1678	1543	1690	1337	1521	1552	1665	1548	1581
ENSMUSG00000025481	1806	1599	1760	1040	1182	1326	1847	1477	1806
ENSMUSG00000037058	1726	1591	1765	1330	1499	1423	1579	1696	1556
ENSMUSG00000040385	1611	1581	1500	1307	1500	1437	1657	2156	1923
ENSMUSG00000062997	1501	1545	1441	1728	1595	1273	1193	1782	1464
ENSMUSG00000070544	1259	1236	1351	2006	2131	2031	1247	1449	1572
ENSMUSG00000030704	1151	1329	1245	1983	2058	1806	1513	1670	1624
ENSMUSG00000024527	1152	1053	1083	2056	2218	2077	1516	1775	1769
ENSMUSG00000030779	1312	1279	1544	2007	2042	1867	1295	1397	1467
ENSMUSG00000110631	1074	1385	1920	441	708	281	1815	1204	2374
ENSMUSG00000021411	983	1039	1035	2523	3068	1877	1089	2767	1880
ENSMUSG00000036112	1140	1054	1114	2113	2155	2055	1425	2105	1832
ENSMUSG00000022629	1053	968	1200	2509	2171	2169	1549	1765	1337
ENSMUSG00000107881	1621	1469	1507	1124	1233	1523	2037	1334	1602
ENSMUSG00000035104	2044	2015	1954	924	1044	1089	2312	1490	1833
ENSMUSG00000033228	1068	1046	1160	2204	2152	1970	1460	1652	1704
ENSMUSG00000036241	1460	1491	1556	1425	1314	1337	1859	1528	1573
ENSMUSG00000037523	1268	1082	1551	1877	1778	1816	1415	1466	1618
ENSMUSG00000027566	1263	1238	1247	1529	1680	1708	1530	2329	1795
ENSMUSG00000028180	1145	1149	1151	2081	2347	1789	1369	2146	1872
ENSMUSG00000039285	1009	952	1019	2340	2444	1778	1328	2457	2269
ENSMUSG00000042625	1420	1603	1669	1297	1618	1685	1356	1626	1439
ENSMUSG00000010122	2136	2249	1992	780	1069	1064	1031	1348	1385
ENSMUSG00000046785	1132	1311	1334	2382	2873	1898	918	1696	2440
ENSMUSG00000068290	1661	1577	1544	1095	1288	1454	1886	1741	1716
ENSMUSG00000021890	774	757	783	2821	2892	2305	1431	2238	1874
ENSMUSG00000035248	1672	1353	1562	1313	1420	1381	1792	1545	1598
ENSMUSG00000061518	1798	1887	1805	1532	1454	1494	1407	1489	1540
ENSMUSG00000001755	1574	1418	1506	1419	1381	1442	1754	1431	1847
ENSMUSG00000023272	328	1101	1318	1631	1447	2546	887	1349	1263
ENSMUSG00000024811	1258	1040	1248	1760	1983	1736	1511	1795	1575
ENSMUSG00000038388	1439	1191	1230	1536	1681	1481	1819	1708	1785
ENSMUSG00000035202	1298	861	863	1548	1519	2390	2243	1353	1186
ENSMUSG00000062410	2578	2739	2697	178	169	121	1720	527	1916
ENSMUSG00000102070	1894	2169	2137	1338	977	1184	1503	1760	1220
ENSMUSG00000038845	1788	1496	1606	1270	1684	1752	1576	2038	1755
ENSMUSG00000074582	1132	1011	1062	1758	1708	1729	1804	1812	2010
ENSMUSG00000046985	1181	842	1225	1527	1779	1883	1755	1700	1508
ENSMUSG00000037608	1576	1472	1561	1568	1792	1493	1336	1734	1592
ENSMUSG00000025702	1759	1330	1726	1215	1244	1312	2121	1482	1777
ENSMUSG00000021264	1404	1378	1487	1695	1772	1760	1591	1492	1575
ENSMUSG00000035878	1646	1227	1639	1546	1721	1988	1574	1541	1155
ENSMUSG00000031826	1387	1199	1399	1538	1899	1801	1874	1536	1456
ENSMUSG00000026179	2138	2234	2103	1196	1485	1574	1336	1365	1371
ENSMUSG00000037580	1470	1347	1547	1052	814	805	2406	1070	1814
ENSMUSG00000021771	1100	1191	1159	1781	1904	1722	1389	2144	1751
ENSMUSG00000056234	1562	1172	1310	1601	1857	2127	1515	1502	1522
ENSMUSG00000090862	1523	1410	1295	1371	1763	1288	1356	2474	1860
ENSMUSG00000019432	1244	1339	1434	1521	1825	1659	1197	2179	1650
ENSMUSG00000023068	1100	1087	1203	1791	2030	1932	1362	1799	1624
ENSMUSG00000021870	1349	1144	1406	1760	1923	1910	1398	1562	1526
ENSMUSG00000043733	1172	838	996	1998	2421	2242	1622	1720	1609
ENSMUSG00000014542	2002	2190	1544	1265	1701	1415	1248	1402	2182
ENSMUSG00000052310	965	945	871	1729	1912	1821	1671	2377	1814
ENSMUSG00000046718	2134	1795	1673	949	1020	1036	1841	1646	1623
ENSMUSG00000028964	1617	1577	1643	1235	1406	1570	1865	1830	1681
ENSMUSG00000038690	1985	2139	2082	1101	1211	1136	1437	1396	1455
ENSMUSG00000075590	1283	1369	1327	1031	1337	1734	1513	1701	1456
ENSMUSG00000037236	1406	1285	1349	1709	1885	1595	1237	1778	1745
ENSMUSG00000057069	1074	1345	1246	1665	1220	1555	2267	2116	1541
ENSMUSG00000092008	3770	3739	4056	643	257	354	561	1231	2367
ENSMUSG00000026691	150	322	258	1163	455	1749	230	4586	7774
ENSMUSG00000037415	1767	1480	1972	1416	1595	1661	1756	1382	1397
ENSMUSG00000039960	1147	927	1148	2855	2831	2260	1291	1531	1550
ENSMUSG00000035569	1322	1065	1236	1894	2008	1891	1529	1573	1572
ENSMUSG00000034602	1283	1160	1259	1960	1832	1818	1552	1533	1555
ENSMUSG00000036932	1708	1448	1526	1343	1566	1639	1763	1454	1749
ENSMUSG00000020620	2099	1617	2113	1195	856	861	1502	951	1306
ENSMUSG00000006476	1620	1638	1768	1420	1504	1356	1318	1823	1486
ENSMUSG00000048271	1422	1011	1456	1153	1498	1402	2012	1212	1320
ENSMUSG00000052337	1342	1373	1395	1497	1570	1563	1538	1811	1672
ENSMUSG00000081895	2081	992	1508	1758	1888	535	1487	2010	1824
ENSMUSG00000028060	1418	1456	1530	1463	1983	1605	1232	2124	1484
ENSMUSG00000042699	1305	1144	1325	1806	2062	1666	1381	1345	1417
ENSMUSG00000052296	1127	1165	1110	1736	1872	1801	1464	1648	1884
ENSMUSG00000038650	1126	1056	1104	1350	1506	1516	1824	2016	2031
ENSMUSG00000024099	1735	1621	1749	1275	1264	1365	1375	1717	1644
ENSMUSG00000004056	1258	1015	1164	1433	1435	1499	1816	1736	1739
ENSMUSG00000050359	0	0	0	2888	1941	1619	967	4224	5160
ENSMUSG00000027947	1435	1193	972	1421	1454	2090	1802	1351	1252
ENSMUSG00000041261	2292	1990	2148	567	555	483	2370	1078	1821
ENSMUSG00000024392	1304	1057	1133	1629	1704	1641	1578	1673	1771
ENSMUSG00000046447	1117	1062	1191	1183	1277	1260	1980	1515	1588
ENSMUSG00000025410	1261	1139	1246	1547	1613	1538	1586	1999	1712
ENSMUSG00000021395	1226	908	1200	2010	1991	1931	1697	1749	1536
ENSMUSG00000036570	1994	2080	1897	849	1025	1215	1741	1042	1380
ENSMUSG00000027189	1149	1056	973	2151	2064	1865	1429	1831	1716
ENSMUSG00000026730	1339	1354	1441	1341	1224	1079	1697	1392	1747
ENSMUSG00000029578	1322	1123	1299	1834	2053	2057	1353	1828	1579
ENSMUSG00000031167	808	858	872	1595	2098	1629	1093	3038	1627
ENSMUSG00000022663	1425	1530	1658	1213	1258	1320	1587	1505	1678
ENSMUSG00000061959	2242	2000	2311	974	1101	1021	1614	786	1451
ENSMUSG00000038884	2404	2279	2157	923	1538	1257	1194	2113	1280
ENSMUSG00000038324	1377	1282	1349	1430	1459	1413	1690	1571	1664
ENSMUSG00000024118	2198	2136	2042	1051	1269	1482	1259	1472	1058
ENSMUSG00000040660	100	124	226	1386	1210	2056	157	3837	3182
ENSMUSG00000033306	1248	901	1093	1703	1455	1643	1520	1629	1736
ENSMUSG00000020088	1245	1180	1340	1549	1573	1879	1368	1518	1689
ENSMUSG00000014959	1172	1238	1171	1682	1726	1660	1389	1677	1662
ENSMUSG00000029686	1218	1162	1293	2206	2135	1936	1379	1753	1565
ENSMUSG00000008730	1308	1126	1282	1850	1968	1978	1486	1568	1494
ENSMUSG00000025630	1390	1398	1346	1324	1742	1565	1504	1947	1619
ENSMUSG00000061136	1299	1271	1358	1586	1650	1562	1358	1730	1759
ENSMUSG00000029017	1869	1588	1762	1312	1209	1176	1591	1461	1619
ENSMUSG00000038704	1877	1841	2129	928	960	1068	1432	1473	1467
ENSMUSG00000027365	1549	1264	1500	1172	1289	1274	1662	1571	1728
ENSMUSG00000038393	617	629	590	590	1418	978	2282	1811	1206
ENSMUSG00000019122	1961	1616	1663	554	546	640	1571	1613	1637
ENSMUSG00000040952	1573	1288	1143	1345	1696	1505	1598	2703	1695
ENSMUSG00000028656	1050	1065	1077	1726	1755	1545	1416	1899	1747
ENSMUSG00000036813	2041	2023	2127	873	1008	1282	1551	1622	1485
ENSMUSG00000032249	1753	1771	1726	1121	1236	1396	1300	1391	1558
ENSMUSG00000029020	1346	1084	1283	1571	1519	1807	1486	1668	1838
ENSMUSG00000026991	1201	1162	1154	1639	1688	1221	1845	1560	1539
ENSMUSG00000026356	1290	1244	1238	1394	1359	1476	1360	1738	1905
ENSMUSG00000039831	1915	1558	1733	893	1181	1002	1818	1336	1668
ENSMUSG00000033047	1297	1086	1057	1507	1616	1578	1554	1760	1749
ENSMUSG00000024098	985	903	903	2139	2055	1729	1422	2102	2296
ENSMUSG00000043091	868	823	697	1984	2355	1874	1015	2505	2153
ENSMUSG00000039952	1299	1059	1123	1575	1643	1753	1820	1446	1622
ENSMUSG00000021583	1512	1388	1376	1160	1184	1187	1729	1280	1915
ENSMUSG00000020553	980	832	904	1852	2677	2759	1402	2937	1167
ENSMUSG00000021559	1785	1645	2126	983	1181	1126	1652	1288	1849
ENSMUSG00000025332	1123	916	1140	1907	1961	2088	1568	1910	1691
ENSMUSG00000018340	1329	1328	1102	1095	1159	1120	1836	1606	1741
ENSMUSG00000025234	1212	972	1149	2062	2032	1924	1350	1646	1624
ENSMUSG00000018849	1033	1141	1050	1431	1433	1187	1665	2366	1864
ENSMUSG00000018583	970	996	1058	2332	2449	1908	1026	1960	1829
ENSMUSG00000019188	1341	1492	1306	1207	1296	1327	1914	1629	1708
ENSMUSG00000020102	1344	1197	1132	879	1215	1203	2201	1369	1565
ENSMUSG00000030058	1152	1314	1301	1415	1464	1677	1381	1727	1589
ENSMUSG00000038762	1068	968	949	1794	1914	2042	1496	1823	1735
ENSMUSG00000001229	1158	1027	1226	2005	2353	2179	1058	1570	1339
ENSMUSG00000035469	1145	1248	1277	1381	1653	1686	1515	1675	1554
ENSMUSG00000039234	868	1067	1000	1937	1809	2162	1186	1488	1407
ENSMUSG00000022636	1201	1094	1157	1581	1498	1105	1300	3244	1635
ENSMUSG00000025151	1118	1160	1131	1378	1248	1446	1641	1657	1520
ENSMUSG00000030513	1059	873	832	1461	1551	1618	1904	1475	1611
ENSMUSG00000030435	1096	1166	1171	1609	1825	1572	1281	1973	1731
ENSMUSG00000022789	1214	1227	1244	1921	1871	1666	1262	1911	1682
ENSMUSG00000025176	1668	1985	1838	969	1145	1163	1618	1662	1709
ENSMUSG00000056501	574	460	572	2305	2314	1561	1635	1763	1269
ENSMUSG00000024785	1517	1269	1391	1491	1679	1710	1631	1892	1536
ENSMUSG00000021595	1222	1203	1204	1744	1898	1637	1391	1740	1842
ENSMUSG00000022751	2520	2399	2675	541	602	582	1739	1185	1435
ENSMUSG00000066900	1716	1472	1761	1122	1379	1391	1759	1419	1453
ENSMUSG00000072704	1576	1507	1679	1300	1434	1409	1490	1506	1531
ENSMUSG00000015341	1211	1158	1210	1709	1932	1537	1364	2020	1698
ENSMUSG00000033813	1247	1121	1103	1806	1788	1647	1374	1972	1723
ENSMUSG00000013858	1212	1113	1230	1596	1829	1559	1688	1667	1531
ENSMUSG00000019210	1309	1325	1227	1580	1772	1569	1495	1464	1503
ENSMUSG00000002981	1137	1054	1108	1602	1676	1481	1790	1527	1727
ENSMUSG00000000399	1858	1582	1748	1029	1356	1483	1614	1520	1578
ENSMUSG00000024248	1307	1224	1218	1506	1868	1675	1532	1627	1654
ENSMUSG00000024735	1091	1110	1191	1620	1688	1449	1525	1556	1827
ENSMUSG00000022235	1770	1836	1683	1003	1207	1494	1170	1363	1545
ENSMUSG00000022809	1563	1217	1267	1023	1132	1254	2260	1306	1453
ENSMUSG00000052392	883	795	998	1276	1927	1566	2996	1424	1703
ENSMUSG00000032562	1119	1144	1040	1441	1503	1296	1474	1811	1768
ENSMUSG00000020267	1482	1334	1434	1275	1514	1468	1627	1925	1417
ENSMUSG00000033793	836	868	1071	1823	1898	1819	1421	2003	2165
ENSMUSG00000028108	1117	1383	1050	1747	2576	1919	696	1365	1523
ENSMUSG00000037062	1113	1033	1170	1686	1859	1511	1523	1544	1612
ENSMUSG00000055204	1097	973	1153	1784	1833	1895	1158	1549	1504
ENSMUSG00000001911	1329	1368	1432	945	913	982	1811	1160	1512
ENSMUSG00000027288	1242	1186	1307	1687	1732	2025	1514	1485	1397
ENSMUSG00000035027	1141	1170	1106	1588	1671	1809	1711	1739	1670
ENSMUSG00000047547	828	739	750	2136	2219	2031	1682	2126	1796
ENSMUSG00000000708	1838	1766	2033	1006	1152	1093	1558	1298	1325
ENSMUSG00000059005	1230	1249	1305	1348	1459	1248	1101	1908	1540
ENSMUSG00000025162	1276	979	1180	1896	2171	1988	1305	1730	1510
ENSMUSG00000041841	1309	1400	1216	1466	1601	1312	1315	1732	1415
ENSMUSG00000068328	1409	1453	1324	1159	1392	1363	1703	1610	1611
ENSMUSG00000034424	1990	1823	1816	881	1001	959	1470	1525	1643
ENSMUSG00000056342	1116	829	1205	1890	1746	1665	1380	1492	1609
ENSMUSG00000024780	1370	1268	1365	1323	1641	1410	1266	1726	1438
ENSMUSG00000020532	1339	849	1164	1122	975	1311	1818	1032	1759
ENSMUSG00000006050	1347	1370	1297	1133	1310	1431	1486	1836	1485
ENSMUSG00000034075	1076	961	1023	1770	1714	1744	1507	1522	1616
ENSMUSG00000026024	1912	1667	2079	1362	1297	1321	1458	1185	1587
ENSMUSG00000055239	1030	1019	1072	1931	1932	1743	1549	1792	1620
ENSMUSG00000029064	1034	1005	913	1764	1921	1687	1388	2021	1743
ENSMUSG00000036781	1906	1813	1857	936	1122	1059	1516	1792	1417
ENSMUSG00000032207	1755	1945	1925	1043	1098	817	1736	1210	1661
ENSMUSG00000070407	1540	1702	1864	1127	1105	1293	1478	1261	1624
ENSMUSG00000037876	893	860	976	2040	2140	1797	1250	1357	1538
ENSMUSG00000027712	807	785	653	1770	2148	1418	994	2806	1374
ENSMUSG00000048874	1189	1106	1335	1793	1834	1743	1504	1324	1458
ENSMUSG00000006262	1327	994	1481	1668	1729	1468	1531	1497	1526
ENSMUSG00000026667	1072	832	1034	1775	1765	1619	1590	1682	1668
ENSMUSG00000055447	1464	1334	1216	1329	1471	1260	1426	1609	1496
ENSMUSG00000038095	1149	964	1170	1688	1694	1748	1409	1660	1512
ENSMUSG00000004038	634	691	607	1394	1708	1599	1058	1608	2399
ENSMUSG00000032501	562	564	611	1699	1578	1193	1040	1413	1624
ENSMUSG00000058600	1071	1330	1117	1581	1643	1253	1847	1543	1654
ENSMUSG00000043207	1150	949	1039	1441	1502	1556	1570	1657	1624
ENSMUSG00000060317	1129	852	1137	850	667	1590	1809	2278	2227
ENSMUSG00000028757	1293	1362	1142	1089	1050	1311	1422	1857	1717
ENSMUSG00000027610	863	822	814	1493	1682	1504	1891	1775	2071
ENSMUSG00000028434	1579	1497	1376	879	1070	873	2023	1615	1689
ENSMUSG00000029173	1491	1348	1581	976	1177	1210	1541	1573	1697
ENSMUSG00000056770	1581	1462	1544	1017	1218	1197	1522	1439	1413
ENSMUSG00000002108	1388	1383	1282	1164	1287	1392	1358	1957	1765
ENSMUSG00000025609	1185	1052	1205	1279	1520	1328	1679	1572	1685
ENSMUSG00000043940	1323	1032	1240	1348	1441	1548	1496	1526	1451
ENSMUSG00000026750	1524	1163	1266	1400	1586	1587	1565	1823	1602
ENSMUSG00000034591	504	290	388	1912	1816	1848	2258	1861	1853
ENSMUSG00000029775	1406	1174	1429	1471	1525	1572	1720	1519	1414
ENSMUSG00000000711	1670	1434	1542	1102	1098	1140	1665	1366	1579
ENSMUSG00000015291	1309	1190	1404	1055	1150	1172	1415	1550	1383
ENSMUSG00000008892	1160	1134	1202	1607	1816	1599	1419	1686	1632
ENSMUSG00000027775	1324	1168	1278	1089	1306	1179	1861	1407	1862
ENSMUSG00000028809	1112	1184	1205	1495	1679	1380	1359	1599	1617
ENSMUSG00000026393	1333	1156	1309	1597	1688	1679	1396	2242	1261
ENSMUSG00000022201	1083	1041	1133	1912	2042	1962	990	1812	1606
ENSMUSG00000022244	1670	1468	1550	1122	1267	1368	1652	1434	1395
ENSMUSG00000032966	970	873	840	1626	1766	1627	1315	2136	1664
ENSMUSG00000024589	1252	1565	1251	2239	1834	1943	1087	1547	989
ENSMUSG00000081534	558	444	489	1919	2084	1865	1560	2204	2056
ENSMUSG00000036985	1321	1230	1304	1035	1092	1255	1750	1148	1462
ENSMUSG00000024002	994	1005	1275	1856	1952	1634	1276	1514	1508
ENSMUSG00000038633	1004	1014	1048	1663	1866	1466	1126	1737	1707
ENSMUSG00000027605	3037	2628	3071	561	565	642	1308	757	1308
ENSMUSG00000019173	1332	1454	1404	1228	1303	1167	1588	1587	1753
ENSMUSG00000020198	1228	1340	1300	1475	1607	1627	1096	1544	1482
ENSMUSG00000032383	1798	1732	1769	966	988	1219	1437	1853	1475
ENSMUSG00000022437	1347	1037	1098	1462	1783	1823	1495	1729	1653
ENSMUSG00000020097	1357	1139	1339	1459	1561	1301	1662	1345	1562
ENSMUSG00000029071	1397	1419	1387	1366	1623	1338	1341	1776	1471
ENSMUSG00000004319	1060	1033	1133	2103	2007	1938	1328	1495	1442
ENSMUSG00000033149	972	884	923	1332	1722	1174	1165	2422	1694
ENSMUSG00000026915	959	823	957	1739	2233	2168	1208	1295	1330
ENSMUSG00000047963	1370	1004	1002	1592	1782	1598	1588	1554	1588
ENSMUSG00000037149	1015	908	889	1699	1848	1730	1288	1909	1565
ENSMUSG00000025579	870	809	925	1774	1667	1785	1812	1265	1503
ENSMUSG00000040659	491	517	465	1210	1348	1244	1584	2354	2428
ENSMUSG00000026307	1258	1178	1144	1007	1058	1172	1568	1815	1992
ENSMUSG00000029649	1401	1367	1276	1098	1318	1347	1603	1910	1621
ENSMUSG00000003660	1142	999	1129	1726	1501	1664	1288	1513	1558
ENSMUSG00000032199	1060	1099	1108	1828	1813	1604	1339	1699	1806
ENSMUSG00000068739	862	809	948	1933	2113	1959	1288	1921	1710
ENSMUSG00000027613	556	463	467	1948	2293	2267	1296	2950	1805
ENSMUSG00000029202	1237	1019	1242	1612	1563	1679	1151	1586	1640
ENSMUSG00000019762	1765	1729	1741	935	992	1045	1408	1092	1444
ENSMUSG00000030339	758	795	742	1470	1705	1514	1625	2056	1665
ENSMUSG00000026107	406	409	412	2749	2700	1585	670	2149	1689
ENSMUSG00000027601	1418	1357	1512	1381	1458	1492	1431	1278	1500
ENSMUSG00000028413	904	890	859	1428	1331	1205	1645	1687	1835
ENSMUSG00000020074	1273	1392	1521	1557	1627	1643	1176	1320	1407
ENSMUSG00000001833	1301	1286	1402	1552	1604	1357	1050	1920	1600
ENSMUSG00000027900	1592	1540	1654	1212	1397	1273	1380	1565	1463
ENSMUSG00000034341	1246	1303	1331	1340	1266	1183	1703	1235	1567
ENSMUSG00000034297	1029	867	1108	1709	1916	1586	1194	1152	1438
ENSMUSG00000055943	1380	1144	1172	1388	1438	1347	1734	1494	1523
ENSMUSG00000019087	1050	995	1056	1373	1535	1419	1662	1553	1604
ENSMUSG00000028156	768	761	795	2046	2314	1900	1027	1985	1570
ENSMUSG00000022450	1609	1731	1812	1030	1023	1045	1286	1401	1386
ENSMUSG00000018286	1318	1240	1223	1179	1254	1259	1588	1806	1648
ENSMUSG00000038965	1235	1297	1115	1384	1521	1371	1530	1583	1616
ENSMUSG00000040048	1584	1487	1557	1128	1215	1377	1442	1230	1329
ENSMUSG00000051652	1943	1503	1679	814	764	939	1723	1092	1591
ENSMUSG00000034108	1867	1888	1868	811	1013	1254	1607	1205	1562
ENSMUSG00000024870	1294	1101	1169	1206	1276	1354	1649	1521	1675
ENSMUSG00000005615	1240	937	1113	1415	1400	1561	1538	1158	1484
ENSMUSG00000040774	1501	1466	1644	1092	1370	1096	1566	1390	1423
ENSMUSG00000063888	1390	1179	1277	1477	1856	1685	1335	1860	1599
ENSMUSG00000040648	1383	1233	1260	1331	1416	1555	1312	1531	1313
ENSMUSG00000006299	1201	1226	1211	1186	1352	1434	1811	1453	1538
ENSMUSG00000034248	1117	1289	1164	875	1104	914	1686	1284	1564
ENSMUSG00000025260	1746	1941	1871	1072	1215	1804	1212	1181	1285
ENSMUSG00000026153	1136	1071	1151	2064	2330	1666	1050	1645	1574
ENSMUSG00000040842	1466	1336	1485	1219	1304	1129	1560	1444	1561
ENSMUSG00000034858	1547	1899	1679	822	985	1553	787	1732	1261
ENSMUSG00000040505	711	557	835	757	916	808	2661	1498	1949
ENSMUSG00000032423	1049	1041	1101	1557	1682	1599	1186	1668	1501
ENSMUSG00000002957	1347	1146	1343	1457	1520	1541	1544	1582	1468
ENSMUSG00000050730	1866	1452	1843	1117	1088	1063	1428	1133	1335
ENSMUSG00000054611	1087	977	1280	1410	1444	1409	1540	1444	1456
ENSMUSG00000025503	1181	1262	1264	1336	1481	1357	1571	2025	1729
ENSMUSG00000021213	1541	1169	1438	706	869	899	1831	1297	1584
ENSMUSG00000027346	927	946	1184	1470	1232	1873	898	1499	1117
ENSMUSG00000071054	1233	1169	1468	1408	1681	1755	1112	1602	1209
ENSMUSG00000028478	1056	972	1054	1325	1523	1339	1387	2002	1730
ENSMUSG00000025762	1289	1312	1320	1332	1472	1476	1594	1183	1414
ENSMUSG00000054733	1729	1699	1551	983	1167	1123	1492	1310	1378
ENSMUSG00000039041	875	1027	902	2047	2168	2036	1146	1816	1675
ENSMUSG00000036779	1024	917	1121	1641	1938	1621	1416	1442	1323
ENSMUSG00000028680	521	381	491	1350	1569	1221	1250	720	666
ENSMUSG00000020385	1350	1374	1408	1015	1221	1188	1272	1499	1386
ENSMUSG00000058301	1110	1129	1130	1580	1622	1674	1282	1544	1578
ENSMUSG00000028675	1327	1413	1252	2011	2108	1720	1070	1787	1635
ENSMUSG00000026227	1380	1225	1469	1115	1232	1217	1688	1646	1495
ENSMUSG00000024331	960	741	894	881	921	1153	2233	1204	2143
ENSMUSG00000025862	1491	1132	1399	1332	1399	1297	1556	1265	1308
ENSMUSG00000015839	1430	1290	1467	1319	1446	1063	1084	1160	1518
ENSMUSG00000010095	471	485	426	2398	2657	2414	1255	2081	1765
ENSMUSG00000037826	1701	1193	1317	597	775	990	2394	1209	1515
ENSMUSG00000042251	1508	1561	1535	847	880	943	1652	1046	1435
ENSMUSG00000031731	1062	938	993	1757	1571	1618	1306	1484	1618
ENSMUSG00000010601	1778	1706	1776	263	285	318	1685	1188	2005
ENSMUSG00000027206	1195	1177	1223	1617	1609	1407	1178	1563	1456
ENSMUSG00000023963	1029	720	730	1321	1292	1502	2141	1170	1535
ENSMUSG00000034574	1275	979	1122	1189	1130	994	1578	1445	1968
ENSMUSG00000053768	1450	1424	1384	1163	1326	1231	1330	1400	1493
ENSMUSG00000070780	1177	1078	1366	938	1272	1273	1465	1233	1263
ENSMUSG00000061292	1407	1220	1415	1051	817	788	1685	810	2489
ENSMUSG00000025198	853	784	883	1939	1889	1711	1271	1533	1623
ENSMUSG00000056116	1281	1293	1225	1069	1076	1058	1460	1680	1478
ENSMUSG00000049090	1519	1216	1344	1085	1003	1147	1501	1420	1589
ENSMUSG00000065947	1275	919	2560	825	2432	656	1082	3651	486
ENSMUSG00000026914	861	811	769	1749	1795	1629	1199	2297	1794
ENSMUSG00000028552	1127	1074	1291	1638	1698	1636	1095	1472	1510
ENSMUSG00000066026	2085	2096	2160	652	964	802	1542	788	1378
ENSMUSG00000041355	1011	1068	1034	1308	1373	1317	1378	1966	1616
ENSMUSG00000021279	1259	1037	1271	1137	1364	1438	1505	1389	1581
ENSMUSG00000090935	1485	1372	1562	1135	1355	1260	1362	1245	1345
ENSMUSG00000001100	1247	1251	1234	1273	1405	1312	1452	1530	1555
ENSMUSG00000051339	1161	974	1297	1256	1441	1460	1753	1383	1496
ENSMUSG00000003435	1069	1201	1323	1869	2083	1848	908	1595	1370
ENSMUSG00000022858	1186	1241	1107	1926	1972	1486	842	1735	1477
ENSMUSG00000005198	996	813	917	1813	1787	1805	1269	1414	1456
ENSMUSG00000028745	1053	1096	1028	1281	1445	1402	1371	1655	1448
ENSMUSG00000015363	995	1082	1188	1357	1440	1678	1388	1589	1417
ENSMUSG00000017291	1093	936	1260	1502	1565	1475	1142	1451	1391
ENSMUSG00000045414	763	755	867	1705	2296	1567	1621	1436	1480
ENSMUSG00000032434	2079	1768	2120	950	1137	1067	1386	1191	1267
ENSMUSG00000011958	1088	946	950	1040	1292	1201	1398	2048	1595
ENSMUSG00000069919	1638	1499	788	1283	1806	1167	604	1203	2313
ENSMUSG00000020130	1133	1057	1154	1621	1681	1552	1415	1462	1496
ENSMUSG00000058446	1491	1229	1407	1461	1514	1319	1482	1327	1351
ENSMUSG00000030935	1435	1176	1214	857	1180	1477	1719	1273	1608
ENSMUSG00000031600	1166	982	1089	1734	1710	1542	1311	1632	1512
ENSMUSG00000022912	1141	874	1031	1329	1369	1513	1361	1486	1462
ENSMUSG00000024474	1104	1377	1357	1469	1490	1534	1220	1413	1316
ENSMUSG00000028936	1404	1246	1196	1073	1372	1117	1244	1894	1372
ENSMUSG00000027162	1135	970	1158	1647	1727	1519	1329	1462	1615
ENSMUSG00000032580	1308	1217	1262	1183	1371	1307	1173	1514	1345
ENSMUSG00000006169	933	1046	1003	2044	1940	1881	1113	1654	1325
ENSMUSG00000021273	1654	1601	1258	323	316	306	1948	1257	1668
ENSMUSG00000027598	1236	1023	1205	1224	1397	1573	1307	1180	1463
ENSMUSG00000025220	1162	1054	1245	1606	1665	1550	1094	1473	1394
ENSMUSG00000052684	190	201	236	2142	1200	933	642	1042	1522
ENSMUSG00000066551	1310	1295	1279	946	1161	1181	1395	1654	1600
ENSMUSG00000042605	1098	1045	1354	1537	1787	1499	1285	1471	1125
ENSMUSG00000068798	1606	1467	1558	1171	1218	1184	1185	1344	1370
ENSMUSG00000038235	865	901	932	1518	1764	1471	1360	1525	1334
ENSMUSG00000020075	751	752	871	2413	2603	2221	888	1584	1760
ENSMUSG00000101111	1883	2086	1699	956	753	1035	1419	1443	1058
ENSMUSG00000068240	1321	1337	1358	1209	1402	1185	1587	1614	1583
ENSMUSG00000057103	2515	2298	2471	342	413	492	2064	846	1476
ENSMUSG00000040407	1088	1010	1100	1747	1757	1708	1187	1535	1449
ENSMUSG00000016664	843	833	678	1777	2007	1696	1142	1842	1594
ENSMUSG00000022905	1027	880	991	1741	1721	1627	1351	1443	1465
ENSMUSG00000040170	706	795	870	638	602	1035	924	1284	1717
ENSMUSG00000031299	1428	1193	1284	1123	1298	1394	1622	1422	1484
ENSMUSG00000033577	1713	1502	1871	1095	1162	1080	1269	1432	1268
ENSMUSG00000031353	1002	759	833	1556	1664	1492	1309	1735	1512
ENSMUSG00000020570	1179	947	1009	1386	1569	1379	1396	1324	1503
ENSMUSG00000043067	1439	1231	1248	1621	1909	2049	974	1346	922
ENSMUSG00000021054	1328	1354	1424	1362	1509	1339	1302	1232	1469
ENSMUSG00000073725	960	819	923	1711	1604	1529	1480	1324	1694
ENSMUSG00000039529	1011	932	941	1062	1164	1226	1497	1668	1711
ENSMUSG00000026398	1132	955	956	1107	1340	1257	1693	1439	1308
ENSMUSG00000036499	1077	870	1156	1743	1755	1339	1222	1562	1440
ENSMUSG00000101188	866	889	957	1814	1915	1650	1076	1533	1693
ENSMUSG00000002778	1057	1205	1141	1253	1344	1302	1335	1337	1400
ENSMUSG00000055531	1130	1110	1301	1186	1407	1171	1193	1425	1440
ENSMUSG00000005510	1533	1449	1545	1120	1150	1219	1298	1254	1357
ENSMUSG00000028042	1297	1321	1619	1307	1346	1493	1173	1594	1307
ENSMUSG00000032485	1361	1126	1423	1277	1319	1396	1590	1285	1393
ENSMUSG00000062929	1117	1055	1178	1526	1596	1494	1226	1642	1710
ENSMUSG00000078652	875	858	908	1613	1807	1623	1281	1575	1534
ENSMUSG00000038121	1326	1081	1430	1078	1032	859	2003	886	1574
ENSMUSG00000022574	950	947	1086	966	1051	1250	1834	1272	1378
ENSMUSG00000019312	1486	1166	1312	624	762	1018	1754	1124	1617
ENSMUSG00000060733	1133	809	993	1001	1066	1246	2019	1080	1754
ENSMUSG00000037622	1549	1261	1452	963	1140	1200	1980	988	1339
ENSMUSG00000037656	878	804	847	1569	1869	1701	1310	1681	1492
ENSMUSG00000039159	1550	1243	1552	1386	1401	1330	1645	1017	1283
ENSMUSG00000072501	1476	1467	1451	1084	1276	1256	1086	1267	1320
ENSMUSG00000039782	1397	1034	1154	1389	1707	1402	1241	973	845
ENSMUSG00000024479	1577	1466	1637	1379	1424	1192	1189	1366	1408
ENSMUSG00000024042	380	349	457	1499	1806	1200	1571	1607	1143
ENSMUSG00000062234	1012	833	1004	1565	1589	1543	1457	1441	1363
ENSMUSG00000036333	1220	999	1233	1317	1396	1498	1402	1342	1369
ENSMUSG00000024045	1266	1398	1531	985	1113	1122	1209	1373	1275
ENSMUSG00000020460	840	826	774	1664	1413	2284	891	1480	832
ENSMUSG00000038150	1092	1085	1141	1329	1791	1696	1437	1448	1515
ENSMUSG00000039262	942	734	910	1564	1516	1467	1602	1415	1635
ENSMUSG00000001017	1132	1074	1132	1460	1538	1472	1221	1649	1463
ENSMUSG00000031443	1465	1221	1243	714	824	1256	1568	1099	1540
ENSMUSG00000025404	1001	953	1143	1243	1284	1462	1331	1388	1311
ENSMUSG00000022141	1120	998	1132	1577	1545	1485	1129	1230	1345
ENSMUSG00000030451	1021	917	1055	1595	1516	1737	1364	1382	1417
ENSMUSG00000076432	1134	1018	1152	996	1100	1103	1446	1731	1707
ENSMUSG00000025911	1448	1672	1592	1111	1092	1460	1201	918	1322
ENSMUSG00000063273	919	1004	1058	1843	1839	1534	989	1554	1538
ENSMUSG00000030465	1272	721	998	1258	1340	1136	1549	1368	1631
ENSMUSG00000058492	1848	1817	1864	1036	1067	1128	1559	811	1090
ENSMUSG00000050732	1288	1271	1269	936	1254	1391	1481	1569	1406
ENSMUSG00000020496	1193	1154	1114	1034	1245	1162	1714	1504	1614
ENSMUSG00000011257	731	704	718	2149	2446	2099	1044	1570	1411
ENSMUSG00000020021	1134	910	1083	1262	1370	1439	1453	1405	989
ENSMUSG00000030662	833	851	850	1746	1770	1675	1191	1524	1708
ENSMUSG00000003949	1033	985	1060	879	1128	1133	1348	1422	1512
ENSMUSG00000024975	1557	1526	1587	852	900	1134	1457	1156	1368
ENSMUSG00000038594	1148	686	906	1785	1677	1697	1002	1234	928
ENSMUSG00000052428	1621	1596	1583	845	920	837	1416	1230	1329
ENSMUSG00000028577	981	914	918	1878	1838	1807	1143	1614	1406
ENSMUSG00000030846	1389	1299	1544	1014	1206	1064	1191	1382	1286
ENSMUSG00000018401	1134	1306	1405	1300	1349	1532	1091	1233	1202
ENSMUSG00000018932	899	963	926	1346	1508	1320	1196	1582	1644
ENSMUSG00000045767	1262	1128	1325	1406	1456	1369	1214	1396	1514
ENSMUSG00000054757	2628	2323	2203	252	260	186	1527	1196	1504
ENSMUSG00000019944	1265	1027	1066	884	1049	1843	1460	1341	1318
ENSMUSG00000041426	1423	1286	1395	1142	1070	1332	1125	1243	1495
ENSMUSG00000037364	1007	1066	1031	1287	1552	1273	1244	1555	1331
ENSMUSG00000027680	978	775	1007	1642	1683	1619	1144	1523	1305
ENSMUSG00000039105	1043	1035	1028	1117	1292	1276	1422	1814	1774
ENSMUSG00000020580	708	579	614	2097	2143	1834	881	1570	1479
ENSMUSG00000000303	968	959	948	1864	2020	1409	1317	2225	1231
ENSMUSG00000043019	940	1124	1121	1867	2020	1955	1109	1301	1371
ENSMUSG00000049858	1396	1256	1389	827	929	1234	1607	854	1452
ENSMUSG00000030852	322	292	212	2550	2262	2686	857	1464	871
ENSMUSG00000069049	1297	1344	1283	1109	1184	1141	1198	1476	1151
ENSMUSG00000024982	1163	1163	1187	1294	1387	1270	1292	1162	1383
ENSMUSG00000024687	934	1113	1203	1411	1297	1357	1178	1223	1436
ENSMUSG00000012422	990	1071	1014	1643	1619	1599	1054	1891	1402
ENSMUSG00000001127	1310	1269	1281	1013	1181	1287	1257	1341	1334
ENSMUSG00000029512	982	649	1007	1129	1131	1467	1703	1200	1004
ENSMUSG00000068882	911	1123	1125	1635	1667	1383	1003	1665	1426
ENSMUSG00000034903	794	712	798	1373	1313	1332	1821	1527	1473
ENSMUSG00000022307	1357	1240	1309	1216	1322	1268	1300	1189	1322
ENSMUSG00000031375	1130	1132	1025	1695	2019	1591	649	1100	1235
ENSMUSG00000015120	1161	1148	1325	1184	1454	1302	1156	1685	1481
ENSMUSG00000037966	1372	1272	1360	821	852	872	1501	1242	1765
ENSMUSG00000029221	1257	1239	1384	1163	1281	770	1291	1249	1333
ENSMUSG00000021476	1327	1314	1336	980	982	1024	1444	1099	1270
ENSMUSG00000028760	1017	1123	961	1603	1656	1628	1169	1553	1313
ENSMUSG00000025326	1151	941	1196	1580	1597	1527	1173	1283	1448
ENSMUSG00000067889	1302	1039	1534	908	992	1159	1931	1514	1581
ENSMUSG00000031029	956	1038	969	1488	1451	1316	1332	1401	1505
ENSMUSG00000020827	1215	1117	1203	984	1077	1124	1482	1484	1409
ENSMUSG00000100131	1457	1552	1516	1272	1031	1359	2165	1179	914
ENSMUSG00000020936	1004	1028	1023	1593	1501	1511	1166	1427	1478
ENSMUSG00000030835	660	522	604	2322	2554	2172	1332	1623	1668
ENSMUSG00000034290	991	892	989	1437	1538	1563	1312	1663	1412
ENSMUSG00000044573	1185	996	1118	1055	1150	1101	1424	1612	1680
ENSMUSG00000020366	978	926	1008	1490	1613	1417	1234	1502	1386
ENSMUSG00000025907	932	888	1084	1932	1879	1726	1253	1155	1323
ENSMUSG00000068749	1031	966	961	1556	1615	1652	1116	1959	1368
ENSMUSG00000030983	1179	1301	1185	1029	1235	1264	1296	1511	1367
ENSMUSG00000029472	1268	1178	1247	975	1133	1079	1386	1490	1373
ENSMUSG00000039286	533	552	516	2012	1972	1873	1096	1825	1487
ENSMUSG00000005161	1425	1401	1269	840	996	1049	1303	1489	1416
ENSMUSG00000032536	1085	1005	1075	1150	1403	1360	1297	1424	1203
ENSMUSG00000032330	1704	1372	1549	859	1124	1132	1549	1597	1336
ENSMUSG00000029238	1488	1163	1467	1720	1811	1778	926	1118	1022
ENSMUSG00000067279	3446	3008	3881	763	823	657	596	863	889
ENSMUSG00000031537	1306	1175	1299	849	1184	1084	1239	1348	1182
ENSMUSG00000021981	1341	1176	1262	949	882	843	1351	1222	1430
ENSMUSG00000021495	1346	1534	1560	702	910	833	1247	1348	1142
ENSMUSG00000053332	996	1165	957	1217	1697	1487	813	1713	1420
ENSMUSG00000025511	801	621	743	980	1083	1130	1774	1866	1836
ENSMUSG00000025178	1051	964	1075	1838	1830	1573	1240	1598	1634
ENSMUSG00000055866	713	732	811	372	559	829	1197	1411	1544
ENSMUSG00000045427	895	927	977	1474	1500	1491	1221	1488	1351
ENSMUSG00000021500	1054	1044	1148	1089	1275	1225	1209	1341	1254
ENSMUSG00000015671	1005	1023	972	1344	1429	1440	1165	1800	1489
ENSMUSG00000031782	1426	1165	1364	1100	1051	1101	1244	1366	1409
ENSMUSG00000015568	1431	1997	1395	1442	1534	865	425	1317	1375
ENSMUSG00000013662	1079	962	1055	1540	1727	1565	1191	1465	1345
ENSMUSG00000022193	961	853	813	1253	1505	1464	1367	2054	1490
ENSMUSG00000036990	1070	890	1197	1561	1741	1495	1171	1449	1428
ENSMUSG00000032393	1008	866	1015	1212	1329	1364	1346	1311	1356
ENSMUSG00000006024	893	939	1056	1650	1794	1438	1225	1328	1367
ENSMUSG00000030102	1118	781	936	1026	1039	1565	1522	1430	1396
ENSMUSG00000034807	951	803	749	1211	1289	1343	1171	1603	1508
ENSMUSG00000054455	1236	1124	1104	1056	1153	1252	1413	1349	1468
ENSMUSG00000027954	521	530	643	1499	1514	1078	820	2144	1342
ENSMUSG00000031485	1174	1175	1257	1132	1392	1248	1125	1287	1412
ENSMUSG00000042520	937	868	981	1469	1622	1526	1019	1166	1308
ENSMUSG00000019961	871	903	978	1314	1447	1278	978	1512	1772
ENSMUSG00000071633	2523	2961	2854	811	858	721	1062	801	795
ENSMUSG00000021669	957	901	1146	1378	1289	1465	1093	1225	1286
ENSMUSG00000027423	988	995	935	1492	1723	1398	985	1778	1555
ENSMUSG00000025509	684	812	874	1808	1992	2257	1250	1382	1168
ENSMUSG00000020463	1165	1042	1261	1425	1464	1453	1077	1204	1339
ENSMUSG00000031645	1764	1613	1711	623	698	843	1377	1582	1423
ENSMUSG00000002332	1493	1030	1289	702	777	793	1832	1489	1470
ENSMUSG00000000605	1138	1158	1220	1047	1060	1096	1494	1265	1359
ENSMUSG00000022391	770	730	838	1767	1672	1624	1301	1844	1626
ENSMUSG00000007836	1011	1037	918	1897	1954	1646	1104	1681	1335
ENSMUSG00000085396	1321	1481	1391	611	894	845	1061	1478	1241
ENSMUSG00000028053	1017	784	1063	1451	1442	1565	1122	1173	1248
ENSMUSG00000040466	981	973	953	884	867	893	1443	1496	1873
ENSMUSG00000034636	1000	655	886	1911	1819	1891	1247	1259	1599
ENSMUSG00000030770	1308	1022	1201	1043	1073	1243	1389	1247	1439
ENSMUSG00000038914	1083	1041	1202	1116	1361	1371	1244	1486	1335
ENSMUSG00000040054	1159	969	1263	1007	1207	1293	1182	1359	1318
ENSMUSG00000019943	628	563	603	1779	1779	1554	1154	1611	1550
ENSMUSG00000032959	1393	1071	1336	876	1207	1103	1248	1457	1597
ENSMUSG00000026867	1047	922	1048	1243	1468	1433	1091	1394	1410
ENSMUSG00000062328	846	1747	1052	631	1262	1719	774	1790	770
ENSMUSG00000017802	1483	1318	1435	1031	1168	1216	1307	1254	1271
ENSMUSG00000024561	847	669	889	1332	1616	1466	1272	1146	1077
ENSMUSG00000020154	1170	1179	899	1157	1750	1552	949	1082	2053
ENSMUSG00000028024	1109	1019	1175	885	847	779	1550	912	1433
ENSMUSG00000028228	1080	848	992	1032	1020	976	1456	1330	1642
ENSMUSG00000031386	837	826	885	1730	1581	1368	1080	1376	1556
ENSMUSG00000032612	1041	1098	1118	1266	1151	1283	1496	1399	1565
ENSMUSG00000029713	1026	1096	1085	1112	1474	1208	1277	1529	1365
ENSMUSG00000025451	1070	1065	1172	1337	1446	1433	1132	1301	1199
ENSMUSG00000031549	1637	1369	1286	550	652	734	1308	810	1212
ENSMUSG00000016528	744	655	715	1895	1850	1761	1006	1607	1551
ENSMUSG00000030660	691	533	723	2062	1851	1681	867	1595	1169
ENSMUSG00000029598	924	898	952	1195	1385	1172	1569	1387	1357
ENSMUSG00000044037	914	905	897	1052	1413	1339	1319	1953	1314
ENSMUSG00000038467	692	643	643	1758	1783	1538	1245	1931	1381
ENSMUSG00000039438	1599	1543	1574	814	841	950	1479	887	1480
ENSMUSG00000007880	965	881	1105	1399	1513	1447	991	1458	1279
ENSMUSG00000020010	1461	1407	1549	1174	1154	1074	1157	1112	1325
ENSMUSG00000035877	1272	1015	1480	999	942	1183	1528	837	1028
ENSMUSG00000028273	1021	1032	1064	1044	1061	1061	1421	1274	1578
ENSMUSG00000027746	1142	1172	1212	1048	1073	1185	1167	1519	1410
ENSMUSG00000027806	621	550	629	2055	2271	1672	794	981	953
ENSMUSG00000030105	974	978	1066	1386	1509	1300	1242	1174	1259
ENSMUSG00000033478	978	914	1118	1265	1549	1473	1201	1302	1503
ENSMUSG00000020706	777	874	876	1703	1824	1797	915	1512	1460
ENSMUSG00000022885	1100	743	1023	1219	1184	1098	1447	1571	1273
ENSMUSG00000021102	1046	1025	1017	1139	1398	1357	1295	1480	1355
ENSMUSG00000058022	1298	1184	1373	1082	1162	1287	1113	1332	1252
ENSMUSG00000028184	781	1052	1050	1560	1730	1202	980	1692	1942
ENSMUSG00000029036	1003	1004	1095	1371	1569	1435	1060	1493	1411
ENSMUSG00000030541	1378	1410	1126	839	922	916	1220	1211	1573
ENSMUSG00000037503	1045	782	955	1623	1719	1475	1225	1478	1338
ENSMUSG00000021361	1658	1370	1501	760	937	1038	1362	1256	1489
ENSMUSG00000024283	949	860	1081	1594	1726	1468	1224	1270	1292
ENSMUSG00000017057	660	529	726	1383	1161	1211	1255	1767	1729
ENSMUSG00000027340	242	265	295	3201	2536	1864	1173	1592	3017
ENSMUSG00000001794	1038	918	960	1163	1172	1071	1456	1451	1542
ENSMUSG00000015092	1189	1218	1223	990	1028	996	1356	1439	1491
ENSMUSG00000038403	1414	1640	1351	811	1001	1231	1412	1200	1810
ENSMUSG00000022314	1126	1053	1091	1326	1340	1286	1317	1346	1263
ENSMUSG00000021687	1109	1004	1135	1297	1156	1099	1579	1297	1213
ENSMUSG00000024132	1417	1400	1209	1092	1278	1310	1369	1263	1244
ENSMUSG00000020794	1177	1123	1212	1281	1406	1367	1163	1283	1303
ENSMUSG00000004270	1033	972	1041	1197	1294	1419	1780	914	1377
ENSMUSG00000037351	1039	1007	1110	1185	1223	1233	1450	1364	1275
ENSMUSG00000000568	825	947	888	1361	1513	1290	1117	1716	1530
ENSMUSG00000021051	1252	992	889	923	947	1191	1131	1286	1270
ENSMUSG00000020064	1240	1098	1323	1069	1166	1017	1067	1043	1085
ENSMUSG00000031729	909	959	879	1264	1439	1370	1056	1628	1227
ENSMUSG00000024712	1012	869	935	1362	1254	1159	1048	1416	1349
ENSMUSG00000068246	1242	1448	1359	366	399	330	1383	899	1376
ENSMUSG00000005982	1230	1045	1227	698	869	942	1530	1044	1344
ENSMUSG00000027804	831	831	895	1354	1497	1350	863	1434	1372
ENSMUSG00000004591	979	850	1128	1346	1352	1234	1132	1266	1175
ENSMUSG00000001525	838	903	761	1352	1215	1130	968	1960	1520
ENSMUSG00000030265	1014	891	1035	1591	1629	1445	841	1364	1203
ENSMUSG00000024601	1559	1227	1371	650	679	701	1405	972	1175
ENSMUSG00000025289	1594	1446	1505	767	750	819	1390	1317	1376
ENSMUSG00000025139	941	770	882	1313	1434	1430	1173	1159	1406
ENSMUSG00000024799	1681	1581	1502	771	884	1186	1299	905	1087
ENSMUSG00000063450	1013	659	1032	944	963	986	1401	1188	1147
ENSMUSG00000034724	1139	907	1079	1198	1290	1239	1217	1052	1286
ENSMUSG00000008976	1034	946	966	1482	1380	1331	942	1126	1254
ENSMUSG00000021819	843	986	1084	1034	1309	1110	1057	1428	1176
ENSMUSG00000025155	1087	1119	1109	855	1023	886	1397	1331	1420
ENSMUSG00000019804	895	863	912	1205	1213	1096	1195	1252	1375
ENSMUSG00000075470	939	862	1029	1404	1307	1262	1101	1176	1280
ENSMUSG00000030678	915	903	1028	1152	1327	1129	1298	1440	1173
ENSMUSG00000035851	1034	1025	1060	1125	1333	1190	857	1182	1106
ENSMUSG00000026618	941	861	978	1284	1257	1204	1193	1377	1360
ENSMUSG00000044197	885	716	919	813	940	907	1465	1436	1701
ENSMUSG00000024290	953	903	992	1385	1527	1269	956	1150	1138
ENSMUSG00000022100	1028	887	950	1253	1300	1222	1156	1066	1221
ENSMUSG00000005566	839	918	927	1219	1342	1196	1190	1430	1235
ENSMUSG00000027502	870	896	881	1382	1645	1735	1124	1430	1033
ENSMUSG00000026201	1259	1055	1177	1030	1156	1206	1217	1637	1167
ENSMUSG00000027170	976	869	848	1109	1344	1164	1056	1562	1278
ENSMUSG00000022181	3897	2431	2271	556	710	555	1099	257	447
ENSMUSG00000028798	1043	955	973	1046	1085	1001	1192	1433	1390
ENSMUSG00000031007	856	828	730	1140	1499	1128	1289	1386	1316
ENSMUSG00000028381	453	425	552	1562	1661	1194	987	1391	1301
ENSMUSG00000001729	758	646	775	1287	1392	1227	1209	1274	1383
ENSMUSG00000040029	1247	898	973	992	980	1002	1310	1318	1143
ENSMUSG00000018446	1132	1092	1074	1238	1313	1185	978	1261	1321
ENSMUSG00000021127	762	840	933	814	1020	709	1419	1088	1284
ENSMUSG00000029802	1315	1132	1195	1211	1292	1152	1357	886	1079
ENSMUSG00000044791	949	758	977	1504	1537	1378	1064	964	1146
ENSMUSG00000056579	1008	962	1134	1469	1703	1513	890	1175	1117
ENSMUSG00000048000	977	848	1076	1230	1287	1292	1136	1052	1091
ENSMUSG00000033543	855	794	779	716	952	943	1109	2031	1325
ENSMUSG00000022425	1333	1229	1189	893	919	770	1407	850	1229
ENSMUSG00000006418	978	970	980	1038	1215	1127	1293	1252	1321
ENSMUSG00000021242	1117	1040	1017	936	1109	1094	1215	1151	1220
ENSMUSG00000027708	1106	1249	1356	933	1160	1017	1126	1059	1223
ENSMUSG00000060012	1243	1013	1004	830	877	1052	1348	1143	1192
ENSMUSG00000034928	856	715	913	1423	1618	1384	1098	1276	1181
ENSMUSG00000027363	1003	880	983	1095	1109	1145	1125	1167	1160
ENSMUSG00000031357	1259	1231	1226	935	1064	946	1086	1244	1190
ENSMUSG00000085148	920	744	755	856	1251	1004	1393	1744	1329
ENSMUSG00000004394	897	976	916	1241	1449	1476	1148	1329	952
ENSMUSG00000058690	687	597	788	1389	1304	1344	1156	1413	1423
ENSMUSG00000020132	1092	1081	1075	1286	1278	1293	1108	1120	1145
ENSMUSG00000065954	909	871	889	862	1012	971	1211	1267	1882
ENSMUSG00000061032	912	908	797	1216	1453	1320	1019	1321	1306
ENSMUSG00000026853	556	552	528	1589	2420	2420	1249	1291	827
ENSMUSG00000029777	583	572	635	1737	1861	1789	911	1597	1347
ENSMUSG00000025812	861	855	962	1423	1403	1325	1205	987	1178
ENSMUSG00000027255	1036	984	1168	970	1030	1035	988	1389	1264
ENSMUSG00000014226	643	705	782	1413	1322	1113	959	1583	1426
ENSMUSG00000039958	1195	748	906	452	925	941	1915	798	947
ENSMUSG00000028423	935	909	960	1091	1215	1115	1209	1313	1257
ENSMUSG00000065979	1135	915	1039	983	1078	1049	1264	1109	1292
ENSMUSG00000026254	883	777	858	1353	1374	1340	1064	1561	1416
ENSMUSG00000029505	904	753	901	1382	1243	1299	1086	1259	1144
ENSMUSG00000044018	920	930	1027	1258	1204	1215	1019	1424	1257
ENSMUSG00000041130	1124	1148	1395	942	1112	1033	1151	1084	1103
ENSMUSG00000027455	655	720	683	1527	1539	1635	1045	1693	1368
ENSMUSG00000041757	1247	1142	1306	757	862	950	1149	957	1118
ENSMUSG00000021109	737	668	766	1822	1721	1448	859	1462	1110
ENSMUSG00000023118	877	837	865	1052	1239	1204	1158	1259	1315
ENSMUSG00000038286	1826	1776	1823	607	622	655	1038	802	1111
ENSMUSG00000020923	965	932	1030	1114	1287	1218	901	1412	1189
ENSMUSG00000045092	1209	1363	1345	891	972	724	849	1116	1207
ENSMUSG00000033307	934	1091	881	1040	1017	871	1157	1036	1195
ENSMUSG00000032621	1015	1051	1092	1053	1097	1064	902	1317	1212
ENSMUSG00000027357	940	1059	1236	1187	1287	1116	1166	1219	1323
ENSMUSG00000025487	904	709	836	1044	1231	1200	1098	1646	1296
ENSMUSG00000022228	1209	1622	1566	862	1143	1007	913	1140	1093
ENSMUSG00000038717	1365	1328	1467	916	1060	1051	1067	1137	989
ENSMUSG00000068284	1182	941	1191	894	975	1053	1344	996	1015
ENSMUSG00000027944	1087	894	958	1091	1152	1181	1181	1392	1182
ENSMUSG00000031392	912	885	928	1115	1154	1177	1200	1356	1325
ENSMUSG00000028565	1125	934	945	1043	1223	1143	1160	999	1033
ENSMUSG00000020184	738	769	776	1334	1300	1031	797	1144	1322
ENSMUSG00000029478	776	804	836	1351	1178	1144	1122	1271	1418
ENSMUSG00000023073	473	239	463	1325	1194	1907	1504	1059	1094
ENSMUSG00000021703	814	610	661	1472	1895	1374	1006	1411	1118
ENSMUSG00000042626	793	760	881	1122	1157	1215	1053	1351	1489
ENSMUSG00000027668	1059	971	1009	1232	1292	1329	1135	1222	1186
ENSMUSG00000019960	577	656	807	867	1217	586	1293	1213	1124
ENSMUSG00000032777	1056	932	1159	1231	1197	1183	1187	1110	1166
ENSMUSG00000055850	1208	1357	1324	726	702	808	1280	1016	1349
ENSMUSG00000030516	757	670	759	1321	1325	1321	1045	1258	1269
ENSMUSG00000020076	951	1094	1135	1001	1041	965	1162	1172	1161
ENSMUSG00000020283	1193	1129	1243	1052	1171	1029	1048	1042	1068
ENSMUSG00000025337	719	890	860	1879	1976	1667	874	1161	1233
ENSMUSG00000028945	886	827	820	1405	1548	1237	990	1279	1253
ENSMUSG00000041084	1111	1096	971	824	809	871	906	1723	1296
ENSMUSG00000040356	1046	1024	955	846	910	983	1126	1196	1223
ENSMUSG00000020640	909	829	1038	1120	1203	1163	956	1121	1141
ENSMUSG00000033880	852	879	744	1144	1270	1137	1106	1220	1268
ENSMUSG00000026295	1533	1369	1325	868	961	815	1155	1065	1171
ENSMUSG00000031835	1097	945	971	1067	1168	1129	1331	1194	1284
ENSMUSG00000033735	1186	1004	1035	771	937	1037	1380	1483	1312
ENSMUSG00000042688	630	568	638	1909	2025	1642	872	1539	1257
ENSMUSG00000002763	951	793	893	925	1115	1199	1388	1324	1192
ENSMUSG00000091896	867	844	902	1308	1355	1237	968	1397	1323
ENSMUSG00000017843	855	874	808	1363	1371	1214	1113	1238	1093
ENSMUSG00000035284	907	623	891	927	920	1219	1096	1020	1188
ENSMUSG00000050390	729	678	837	947	935	1062	1454	1106	1084
ENSMUSG00000035944	917	774	952	748	846	1060	1333	1102	1300
ENSMUSG00000026970	587	701	695	1392	1507	1162	813	1442	1145
ENSMUSG00000035011	771	774	896	1155	1181	1200	1139	946	972
ENSMUSG00000025204	1201	1225	1246	748	793	835	981	1169	1044
ENSMUSG00000017478	985	962	1006	1031	1207	1139	969	1041	1041
ENSMUSG00000033159	837	590	803	971	1221	1228	1265	1210	1186
ENSMUSG00000003731	981	838	1020	1223	1248	1105	925	1062	1135
ENSMUSG00000026511	975	1091	1068	800	832	852	1011	1339	1018
ENSMUSG00000014748	875	768	861	876	974	1087	1132	1011	1194
ENSMUSG00000014349	730	584	693	1232	1371	1284	1102	1441	1166
ENSMUSG00000041133	863	813	914	1029	1060	1186	1080	971	1099
ENSMUSG00000060591	709	665	703	817	937	1002	1023	1441	1212
ENSMUSG00000045482	888	694	832	1047	1149	1089	1217	1017	1055
ENSMUSG00000049327	578	639	737	1260	1369	1160	1049	1310	1250
ENSMUSG00000044026	766	610	737	1218	1519	1470	1083	920	733
ENSMUSG00000038695	1290	1258	1425	604	750	961	732	1110	870
ENSMUSG00000008763	826	555	835	1133	1242	1222	1266	919	1089
ENSMUSG00000032012	1023	1026	1143	786	1035	941	1035	1065	977
ENSMUSG00000025508	834	804	720	949	1174	1033	1055	1598	1191
ENSMUSG00000002265	560	546	622	765	889	1216	882	1393	912
ENSMUSG00000031967	992	772	925	1056	1107	1185	1255	984	1144
ENSMUSG00000021928	1292	1223	1286	723	682	868	1022	1130	1220
ENSMUSG00000027533	2260	1933	1859	831	576	614	804	1642	1445
ENSMUSG00000074064	1131	1034	1058	864	1129	1152	1061	937	963
ENSMUSG00000025486	1360	1091	1213	546	796	884	1063	1125	1068
ENSMUSG00000047260	983	1119	1146	866	1005	937	999	1154	1071
ENSMUSG00000022124	938	761	854	957	1080	914	958	1401	1152
ENSMUSG00000053581	177	184	196	2987	2864	1865	449	1689	1278
ENSMUSG00000024097	835	958	918	997	1076	913	701	1316	1017
ENSMUSG00000008200	944	930	1022	745	1005	824	971	1034	930
ENSMUSG00000046070	1428	1520	1492	348	300	237	1330	714	1421
ENSMUSG00000003316	706	499	570	1261	1227	1358	1094	1078	1182
ENSMUSG00000027439	1142	1037	1223	882	867	933	974	1003	1088
ENSMUSG00000030109	848	1106	986	1018	1026	1477	929	716	1115
ENSMUSG00000075232	886	778	922	1045	1226	972	719	1076	918
ENSMUSG00000026466	790	721	830	1222	1165	1096	1095	1042	1007
ENSMUSG00000039956	694	801	740	1260	1599	1699	464	2027	797
ENSMUSG00000052915	981	824	910	956	1275	1169	878	1102	951
ENSMUSG00000037235	1303	1010	1166	798	836	960	987	794	976
ENSMUSG00000022757	676	896	876	1130	1163	1055	828	1036	1013
ENSMUSG00000023045	673	621	637	1106	1202	1123	1108	1393	1290
ENSMUSG00000072825	580	539	638	1324	1423	1453	1077	1251	1235
ENSMUSG00000027593	677	691	711	1149	1456	1176	910	1405	1072
ENSMUSG00000063952	707	656	827	1135	1147	1114	1098	1081	960
ENSMUSG00000022272	675	688	602	1365	1616	1171	910	1323	1172
ENSMUSG00000038056	830	865	1141	916	872	981	975	880	984
ENSMUSG00000027630	826	712	718	1209	1284	1489	972	1158	923
ENSMUSG00000029304	526	837	578	964	825	397	574	1676	625
ENSMUSG00000007812	708	615	544	1450	1452	1364	826	1521	1154
ENSMUSG00000022817	908	771	792	962	1126	1198	1000	1069	1161
ENSMUSG00000029864	1116	1141	1218	835	877	1045	933	655	1001
ENSMUSG00000069874	812	855	1076	744	708	662	1209	1060	1392
ENSMUSG00000010110	855	1121	1189	909	888	998	794	1020	958
ENSMUSG00000021133	710	632	680	1088	1176	1264	919	972	919
ENSMUSG00000036885	775	623	525	1222	995	1283	731	1157	1041
ENSMUSG00000034780	1649	781	1694	629	591	1251	910	1254	1582
ENSMUSG00000015869	1071	946	1158	840	950	863	1011	1030	977
ENSMUSG00000020919	1006	741	970	914	966	958	1382	853	1128
ENSMUSG00000020150	1362	1680	1532	681	745	738	914	560	873
ENSMUSG00000024231	1062	968	1085	1297	1362	1173	847	1083	1083
ENSMUSG00000050144	1002	967	1030	824	919	1031	1018	767	1075
ENSMUSG00000022517	800	756	717	830	943	837	1212	1038	1120
ENSMUSG00000068523	744	878	826	938	1027	862	984	1124	1094
ENSMUSG00000068566	598	561	500	1102	1065	1256	1150	1037	1197
ENSMUSG00000039270	823	594	540	796	790	1105	1229	1204	1245
ENSMUSG00000039770	807	744	747	1165	1335	1184	1149	1260	1178
ENSMUSG00000027770	1125	1071	1174	954	1104	908	898	1040	1041
ENSMUSG00000038828	554	795	755	1141	1150	1200	768	1191	1095
ENSMUSG00000031586	530	474	475	1755	1874	1642	914	1012	887
ENSMUSG00000028580	852	713	870	1138	1317	1201	938	928	1085
ENSMUSG00000029422	899	925	933	1058	1147	955	854	1114	993
ENSMUSG00000030259	904	659	760	1116	1254	1058	1065	1282	1169
ENSMUSG00000020124	856	876	882	860	929	977	1027	1007	1033
ENSMUSG00000073155	696	643	675	992	976	753	1317	1366	1554
ENSMUSG00000020864	852	892	832	1080	1230	1175	869	1092	1007
ENSMUSG00000020775	909	918	964	854	825	849	1280	1093	1121
ENSMUSG00000020307	716	710	717	1208	1234	1252	915	1352	1250
ENSMUSG00000038859	688	480	631	1605	1696	1678	820	898	685
ENSMUSG00000041921	930	1038	1027	631	748	708	901	1322	941
ENSMUSG00000028437	700	612	669	1418	1540	1385	928	924	1030
ENSMUSG00000024241	906	785	963	1165	1145	1165	972	832	925
ENSMUSG00000014498	634	479	616	1369	1187	1318	917	1198	1171
ENSMUSG00000014496	876	676	829	900	1014	1007	1106	999	1090
ENSMUSG00000005886	935	763	851	985	972	968	1077	1112	992
ENSMUSG00000020109	787	769	713	1273	1238	1268	1074	1060	1178
ENSMUSG00000022404	1266	1140	1208	706	742	688	964	986	1188
ENSMUSG00000030189	468	481	425	1438	1683	1433	808	1581	1276
ENSMUSG00000030304	1115	1069	1159	868	987	834	989	1128	1026
ENSMUSG00000030870	654	748	809	1268	1254	1353	855	1156	1003
ENSMUSG00000002996	880	602	834	1070	1141	1048	1098	1176	1159
ENSMUSG00000001419	646	559	754	1186	1561	1291	962	1150	852
ENSMUSG00000064145	721	625	787	1133	1322	1267	1031	1121	1078
ENSMUSG00000050103	1273	1008	1126	666	701	780	1231	548	1058
ENSMUSG00000071528	1182	1216	1232	777	789	790	843	978	776
ENSMUSG00000039001	1007	807	806	807	787	971	997	1456	931
ENSMUSG00000033386	716	690	744	834	888	775	1063	1175	1435
ENSMUSG00000027823	632	818	926	1376	1334	1246	828	1116	1099
ENSMUSG00000003360	947	768	786	997	1063	1104	1043	1239	1078
ENSMUSG00000021377	977	816	941	963	1028	986	1019	1062	996
ENSMUSG00000019820	663	511	713	1174	1031	987	1101	1020	1205
ENSMUSG00000001783	748	737	657	1040	1192	1125	905	1397	1203
ENSMUSG00000040562	882	902	755	458	469	632	411	337	693
ENSMUSG00000033909	394	549	582	977	956	899	487	785	714
ENSMUSG00000009681	590	511	542	568	599	566	552	663	654
ENSMUSG00000022521	560	460	564	708	763	668	626	579	631
ENSMUSG00000026608	253	252	246	1131	1201	819	370	1288	1229
ENSMUSG00000009293	421	462	443	875	1073	933	531	904	721
ENSMUSG00000024400	563	561	537	683	746	716	559	665	631
ENSMUSG00000038244	716	568	590	718	771	651	411	801	557
ENSMUSG00000032481	411	439	425	743	731	670	705	689	683
ENSMUSG00000023286	404	491	563	849	975	809	563	751	685
ENSMUSG00000052812	589	569	564	733	802	772	554	719	622
ENSMUSG00000001383	578	656	575	482	522	517	700	761	676
ENSMUSG00000025223	603	717	648	448	611	630	575	593	580
ENSMUSG00000058587	520	449	487	741	750	681	568	757	695
ENSMUSG00000017132	568	442	494	619	822	794	574	739	515
ENSMUSG00000026087	665	658	672	522	594	544	705	683	665
ENSMUSG00000035666	599	475	547	915	850	845	572	821	712
ENSMUSG00000000600	624	656	726	450	572	538	505	709	668
ENSMUSG00000021868	469	491	501	672	677	652	487	744	759
ENSMUSG00000021192	475	460	611	832	888	859	550	693	651
ENSMUSG00000032002	590	547	602	630	711	694	425	857	723
ENSMUSG00000030213	471	411	487	708	770	682	674	778	835
ENSMUSG00000020180	685	774	676	539	618	564	535	668	633
ENSMUSG00000057342	557	409	541	699	842	1004	613	823	783
ENSMUSG00000038371	593	558	534	581	660	615	517	645	787
ENSMUSG00000079557	734	662	724	524	561	507	707	616	702
ENSMUSG00000020087	636	743	691	503	607	609	706	668	732
ENSMUSG00000022893	214	188	234	1282	1483	948	176	798	563
ENSMUSG00000046861	680	589	736	340	457	482	741	640	721
ENSMUSG00000026767	881	770	816	440	536	440	726	576	638
ENSMUSG00000020840	691	512	496	552	569	675	583	665	731
ENSMUSG00000074212	493	412	541	658	641	735	629	714	777
ENSMUSG00000022263	404	357	396	879	851	741	518	897	698
ENSMUSG00000049553	549	593	649	745	782	835	505	651	716
ENSMUSG00000020803	612	651	634	436	463	424	585	750	653
ENSMUSG00000031605	736	731	709	502	622	591	632	544	609
ENSMUSG00000027573	545	548	554	630	619	625	586	737	783
ENSMUSG00000053317	858	805	742	323	326	381	705	1027	712
ENSMUSG00000003119	483	470	547	948	907	871	528	609	668
ENSMUSG00000020430	408	491	453	792	786	810	514	888	822
ENSMUSG00000020454	470	394	465	814	834	776	596	752	590
ENSMUSG00000060601	500	517	541	663	750	689	619	668	724
ENSMUSG00000052751	771	650	728	439	478	532	807	525	712
ENSMUSG00000029145	479	529	443	746	779	844	577	831	797
ENSMUSG00000029119	455	438	464	626	627	571	607	703	732
ENSMUSG00000030849	559	496	456	657	733	385	1003	640	699
ENSMUSG00000024038	797	894	862	442	499	521	731	526	579
ENSMUSG00000022350	529	440	453	792	842	717	565	660	747
ENSMUSG00000030204	563	641	623	609	718	642	636	764	651
ENSMUSG00000018387	671	921	944	388	450	503	514	483	557
ENSMUSG00000022808	522	547	551	652	709	700	557	692	684
ENSMUSG00000041235	437	385	499	802	844	990	512	537	605
ENSMUSG00000035649	515	665	678	530	639	620	513	623	540
ENSMUSG00000037440	275	399	273	831	1179	956	713	951	517
ENSMUSG00000019370	583	586	593	596	562	684	612	789	704
ENSMUSG00000026496	607	553	597	556	496	539	659	694	748
ENSMUSG00000032712	490	302	359	702	720	554	741	691	618
ENSMUSG00000057177	438	430	471	793	850	795	641	702	608
ENSMUSG00000034681	385	428	414	997	1045	827	439	792	713
ENSMUSG00000042032	644	553	598	535	637	667	675	800	735
ENSMUSG00000022771	536	578	593	493	624	590	550	625	635
ENSMUSG00000003166	603	545	592	600	668	751	699	655	731
ENSMUSG00000024048	392	428	387	658	780	588	513	1158	703
ENSMUSG00000040945	446	414	409	756	928	766	655	846	794
ENSMUSG00000025921	425	446	410	930	821	639	514	1133	572
ENSMUSG00000036097	415	368	408	751	837	721	602	730	712
ENSMUSG00000023186	496	471	523	572	552	502	598	610	747
ENSMUSG00000040651	574	468	605	584	606	639	604	545	662
ENSMUSG00000027787	497	531	526	831	910	799	421	828	785
ENSMUSG00000039988	620	650	712	579	645	589	518	600	492
[truncated: 11,231 more rows]

## Sheet: fpkm
ID	Con	Con	Con	APAP	APAP	APAP	COR	COR	COR
ENSMUSG00000029368	43781.6	45337.7	42603.7	40788.4	38241	37407.8	46892.3	36699.4	41211.1
ENSMUSG00000064351	29014.4	32332.7	31340	20828.8	16497.7	15789.7	20514.8	24278.4	21009.6
ENSMUSG00000064370	16079.6	19270.3	17808.1	13842.9	11521.3	11508	12948.8	15033.3	13613.9
ENSMUSG00000058207	9583.33	8622.28	7912.71	5214.65	5539.58	5949.12	7047.91	7033.5	6374.31
ENSMUSG00000028001	1835.26	1991.73	1926.89	7265.21	5976.07	7481.5	3038.35	4941.84	3508.92
ENSMUSG00000002985	6108.83	6464.62	6030.88	4380.56	5193.22	4650.47	6129.84	4703.54	5714.65
ENSMUSG00000033831	1378.96	1612.66	1507.92	5047.98	3917.72	5086.97	2276.56	3655.01	2694.6
ENSMUSG00000024164	1240.14	1156.06	1164.52	2551.01	2288.83	3122.9	2408.28	1919.62	2312.87
ENSMUSG00000022868	3902.08	4328.14	4050.32	4415.4	3972.34	4369.34	5812.18	4998.08	5807.29
ENSMUSG00000064345	11552.9	13140.8	12403.1	7275.15	6481.38	6034.59	9124.28	7653.45	7938.09
ENSMUSG00000020609	514.217	414.489	429.414	799.076	678.855	714.399	755.467	510.062	626.725
ENSMUSG00000064341	10659.4	12889.1	11605.3	7975.05	6115.39	5972.43	7766	9071.08	8128.57
ENSMUSG00000033860	2137.2	2182.66	2183.28	6340.13	5204.87	7170.29	3272.53	5160.2	3767.14
ENSMUSG00000032083	8552.44	8599.88	7772.42	5568.19	6161.24	5846.27	6761.7	6712.85	5988.36
ENSMUSG00000064373	2883.67	2552.01	2941.03	1994.68	1813.39	1581.83	2783.69	2446.12	2653.47
ENSMUSG00000064363	6051.14	7574.91	6744.43	4409.55	3947.33	3934.58	4897.51	5435.86	5134.25
ENSMUSG00000064367	5225.37	5001.72	4243.13	4628.02	2543.53	2645.51	3180.08	4403.49	3517.37
ENSMUSG00000035540	3625.48	3707.67	3519.54	3321.48	3488.8	3440.61	4185.31	3264.19	3704.52
ENSMUSG00000066154	11552.1	11774.1	12204.1	1878.43	1896.07	1768.02	7593.06	4185.24	4361.7
ENSMUSG00000037742	2470.29	2241.48	2201.83	2304.94	2571.18	2044.9	2452.21	2552.68	2638.63
ENSMUSG00000072849	8911.72	7846.37	7089.9	2483.21	2443.15	1386.67	4007.99	1078.11	1533.9
ENSMUSG00000030359	840.797	699.595	787.629	997.49	872.458	1040.65	1129.57	848.406	876.932
ENSMUSG00000037798	769.451	718.365	876.274	2768.64	2795.98	3743.12	1356.49	1248.58	1697.89
ENSMUSG00000030895	2687.71	2438.7	2787.25	4686.86	3877.07	5432.15	3240.1	4807.94	3612.78
ENSMUSG00000025991	887.798	859.337	912.796	1296.68	972.548	1308.09	925.091	897.583	1187.22
ENSMUSG00000037071	2188.9	1467.19	2438.9	510.466	517.304	842.86	1134.63	614.313	666.384
ENSMUSG00000028307	1545.4	1466.98	1582.54	2574.61	2897.42	2804.95	1661.49	1923.63	1723.6
ENSMUSG00000056035	1575.78	1501.11	1352.3	653.002	573.252	477.314	936.573	447.912	821.153
ENSMUSG00000061808	5530.31	6113.48	5767.35	2143.97	2172.54	2072.73	4668.04	2765.68	3752.94
ENSMUSG00000071178	1723.73	1922.23	1819.23	1748.02	1667.8	1629.36	2029.29	1752.8	1719.58
ENSMUSG00000031722	1511.65	1326.69	1312.08	2415.59	2596.2	4667.77	2694.99	3661.86	2581.52
ENSMUSG00000059908	957.554	919.572	957.051	483.19	562.024	481.596	749.769	387.663	586.799
ENSMUSG00000021922	408.92	340.793	381.227	1255.06	1068.96	1830.8	1005.95	1004.67	977.34
ENSMUSG00000025479	2613.77	3095.13	2504.34	615.025	862.483	945.693	1367.34	410.336	1498.22
ENSMUSG00000028603	1587.58	1515.8	1509.25	745.587	831.538	866.953	1032.34	577.635	750.381
ENSMUSG00000005681	8239.4	9670.95	8416.34	4217.94	4617.95	4430.19	6485.3	3687.22	5106.63
ENSMUSG00000015656	202.984	251.691	273.655	1680.72	1558.93	1184.36	267.477	1128.64	868.876
ENSMUSG00000057400	1480.38	1244.95	1360	995.602	962.857	918.264	1530.51	968.159	1387.3
ENSMUSG00000024661	349.147	392.886	345.701	1153.81	1234.96	959.156	878.258	1183.03	1080.92
ENSMUSG00000026193	134.342	117.284	127.862	289.486	235.402	337.74	302.477	279.862	252.234
ENSMUSG00000076441	1003.38	984.982	1156.41	1162.05	1082.51	1392.13	1097.01	821.681	1507.73
ENSMUSG00000027513	667.557	455.989	723.912	679.531	889.594	799.591	1349.08	1014.71	534.965
ENSMUSG00000020777	405.03	393.401	415.208	670.929	800.899	976.759	564.171	417.043	402.284
ENSMUSG00000022875	726.505	801.91	766.272	816.892	776.223	890.022	869.752	791.488	819.441
ENSMUSG00000024990	2228.16	2308.43	2133.44	1439.25	1747.54	1556.62	2429.3	1823.01	1988.21
ENSMUSG00000008540	1948.67	1997.85	1921.42	834.805	1030.19	923.401	1196.58	1028.18	1042.71
ENSMUSG00000027187	1316.26	1503.63	1420.74	815.023	826.002	694.687	1002.97	530.093	930.6
ENSMUSG00000017344	1046.01	1060.07	1038.42	1049.32	1059.54	1263.17	1367.34	946.288	1117.46
ENSMUSG00000019987	899.11	879.493	893.05	1242.52	1283.93	1575.03	799.729	1546.78	935.566
ENSMUSG00000028356	1473.58	1476.86	1529.1	1231.71	1241.23	1527.47	1904.1	1705.68	1763.07
ENSMUSG00000006522	417.564	409.572	447.477	608.606	517.193	766.501	619.23	660.674	592.115
ENSMUSG00000026864	180.519	292.838	288.215	771.257	744.93	789.438	284.055	552.122	527.947
ENSMUSG00000001670	665.418	655.333	913.692	1058.85	1113.12	1475.87	540.652	568.381	476.306
ENSMUSG00000027875	614.393	661.31	636.355	663.827	723.319	742.238	659.445	657.807	521.449
ENSMUSG00000059481	539.745	522.138	528.174	473.979	458.861	627.418	615.457	428.393	551.326
ENSMUSG00000023944	330.586	284.656	305.766	1065.45	1012.49	894.032	602.454	821.614	921.09
ENSMUSG00000064339	941.495	1028.27	1290.96	1434.77	922.413	736.429	1172.78	1257.96	1077.18
ENSMUSG00000028011	552.123	469.049	495.06	596.568	643.093	829.311	452.785	477.25	384.351
ENSMUSG00000058135	860.859	889.39	783.686	1091.94	1200.06	930.636	1464.85	1210.15	1735.07
ENSMUSG00000021091	161.278	173.227	155.581	1922.65	1420.37	2715.5	492.057	1424.18	762.087
ENSMUSG00000064368	4666.83	5088.36	3770.39	4290.74	2244.01	2152.79	2774.38	4423.11	3364.55
ENSMUSG00000071177	1416.82	1494.39	1496.82	1274.28	1102.71	1366.55	1497.15	987.279	1305.39
ENSMUSG00000025130	531.773	527.06	493.183	654.128	629.865	729.578	680.147	786.856	736.564
ENSMUSG00000026365	192.639	200.236	204.728	222.55	187.683	221.94	241.312	224.689	253.01
ENSMUSG00000074768	663.923	865.848	669.558	204.926	216.833	269.806	62.0249	154.201	226.434
ENSMUSG00000054422	5287.19	5369.18	5823.13	2111.99	2296.92	1672.45	4117.44	3341.97	2376.12
ENSMUSG00000026715	217.872	223.747	220.369	171.189	174.367	190.95	227.979	170.038	199.895
ENSMUSG00000021477	92.1411	98.8742	94.8757	592.624	604.482	507.377	138.589	283.475	255.719
ENSMUSG00000066366	967.01	1144.8	1058.04	765.649	857.41	771.905	1076.61	772.707	879.556
ENSMUSG00000067235	460.089	481.092	490.504	352.762	374.618	415.79	426.091	383.09	381.49
ENSMUSG00000027597	649.829	650.876	635.722	584.77	685.911	737.673	542.789	439.073	616.461
ENSMUSG00000034994	426.132	397.493	402.651	594.522	640.849	584.273	576.576	516.591	527.389
ENSMUSG00000021794	408.971	425.719	416.446	369.017	415.843	371.372	451.209	455.366	449.04
ENSMUSG00000003617	171.87	175.935	166.09	144.432	130.849	126.816	187.205	308.331	165.578
ENSMUSG00000073418	227.07	189.04	214.576	215.644	236.162	346.468	335.621	257.621	287.606
ENSMUSG00000000049	1077.73	1148.61	985.426	784.072	923.379	951.532	1078.4	813.54	1021.97
ENSMUSG00000074207	734.113	727.228	669.386	530.149	668.103	586.47	961.623	548.81	816.676
ENSMUSG00000050708	728.779	726.699	680.522	1226.12	1556.44	1243.45	1434.75	1580.93	1465.34
ENSMUSG00000005547	152.799	116.526	94.0565	354.344	698.799	621.119	593.406	364.131	1237
ENSMUSG00000037254	375.747	370.683	397.214	631.336	546.974	495.843	453.571	483.927	441.658
ENSMUSG00000028691	437.567	388.001	402.442	530.256	593.508	443.112	485.002	668.826	584.306
ENSMUSG00000028967	426.084	359.104	382.767	442.903	531.918	447.852	472.544	379.913	227.419
ENSMUSG00000033022	1070.77	1292.34	1214.85	921.007	1053.1	1153.57	779.875	711.223	822.537
ENSMUSG00000027249	339.843	313.235	333.618	271.476	294.405	313.249	377.804	302.985	339.88
ENSMUSG00000026664	1198.62	1312.88	1146.14	533.386	577.185	526.13	845.95	487.533	754.911
ENSMUSG00000028186	330.187	303.869	359.567	128.161	137.586	152.547	350.337	296.486	294.8
ENSMUSG00000040564	2759.23	3074.81	2850.54	1320.31	1349.63	1313.59	1824.21	1725.07	1783.93
ENSMUSG00000020048	179.385	221.34	224.382	387.128	343.736	588.526	258.043	343.572	298.153
ENSMUSG00000003814	375.78	424.081	357.856	449.701	437.265	529.202	440.623	534.155	476.482
ENSMUSG00000032350	152.33	113.947	147.126	698.214	939.163	684.778	277.078	437.249	421.87
ENSMUSG00000006373	925.777	890.264	871.195	567.769	616.836	529.365	809.305	624.951	751.17
ENSMUSG00000026874	196.102	162.688	186.457	158.218	155.599	203.923	276.164	190.247	224.723
ENSMUSG00000021270	67.457	60.9462	70.218	837.251	742.57	492.526	209.036	590.528	536.763
ENSMUSG00000022037	305.691	317.266	306.771	423.542	419.366	452.982	436.646	395.204	392.154
ENSMUSG00000069922	964.687	1070.04	949.963	285.004	335.728	192.474	586.748	253.652	465.668
ENSMUSG00000029455	328.046	335.13	325.852	186.406	206.773	219.235	288.442	210.372	273.128
ENSMUSG00000064337	1392	1638.46	1810.83	1378.83	927.31	760.285	1307.85	1261.09	1108.34
ENSMUSG00000029445	616.946	670.46	678.303	504.496	557.69	786.864	572.77	397.042	735.251
ENSMUSG00000060802	1796.99	2297.27	1919.41	1114.68	1116.14	944.808	1521.18	1130.57	1419.97
ENSMUSG00000015837	105.855	109.193	110.327	989.968	1017.59	769.012	246.562	514.729	546.389
ENSMUSG00000063229	232.525	200.668	214.058	542.123	588.22	544.021	387.774	454.005	331.313
ENSMUSG00000025934	540.444	471.28	472.005	143.785	154.257	151.665	342.489	137.395	282.035
ENSMUSG00000027227	708.693	667.931	678.163	220.165	253.412	216.072	775.779	325.149	634.514
ENSMUSG00000037053	959.096	995.721	944.415	525.103	576.078	573.163	802.026	644.346	746.368
ENSMUSG00000025980	210.048	184.245	180.998	846.062	804.733	620.608	383.335	639.482	703.137
ENSMUSG00000017493	232.704	222.408	227.176	216.651	229.571	253.011	372.749	268.875	310.846
ENSMUSG00000032786	62.4388	48.7216	44.2105	384.161	358.122	292.957	192.478	148.167	172.27
ENSMUSG00000063856	1113.41	1136.54	1162.57	502.402	483.726	521.917	902.485	503.723	974.797
ENSMUSG00000028088	184.68	161.499	161.836	98.5678	129.068	121.03	360.91	95.0235	246.768
ENSMUSG00000025393	279.581	236.1	257.67	284.974	304.723	295.643	274.012	269.316	285.156
ENSMUSG00000060126	476.646	506.998	458.057	442.812	507.111	387.368	437.214	613.664	462.422
ENSMUSG00000032081	1438.76	1525.18	1496.85	705.532	780.576	776.3	1089.71	1337.72	1005.63
ENSMUSG00000028715	50.8324	85.7571	82.9116	602.792	1015.05	1060.26	368.683	491.239	243.104
ENSMUSG00000023010	269.048	233.767	239.868	196.967	226.164	214.027	312.343	212.578	256.306
ENSMUSG00000002769	1113.13	987.472	1118.12	685.823	679.782	885.922	751.218	546.595	853.032
ENSMUSG00000040134	905.436	800.249	841.013	369.164	472.01	468.429	802.49	571.798	656.346
ENSMUSG00000031594	93.7798	101.195	109.182	250.979	256.038	421.811	256.128	315.463	237.896
ENSMUSG00000020719	159.154	158.874	166.206	181.418	198.937	169.95	162.956	191.361	183.58
ENSMUSG00000004558	329.79	328.602	341.849	175.27	174.567	208.354	418.594	234.357	387.65
ENSMUSG00000033634	312.229	299.955	319.16	251.914	246.547	306.716	282.058	229.393	310.636
ENSMUSG00000039196	938.348	973.391	1051.19	1354.88	1093.29	1826.16	1143	1897.23	1330.55
ENSMUSG00000027359	254.715	283.172	275.498	259.795	295.819	323.193	326.401	213.598	229.201
ENSMUSG00000022877	420.351	448.711	398.983	455.972	453.476	589.25	588.571	338.434	567.729
ENSMUSG00000022464	197.39	157.758	196.73	220.145	224.012	291.361	311.663	169.931	232.692
ENSMUSG00000040249	44.2681	33.4239	41.7631	58.1394	52.8316	67.8188	73.1909	61.6736	69.4171
ENSMUSG00000018796	163.896	162.797	154.291	76.6111	112.582	105.594	100.25	56.2023	67.4262
ENSMUSG00000032079	378.849	383.124	360.331	464.628	480.325	417.521	392.885	621.055	325.206
ENSMUSG00000079015	668.005	834.893	803.872	409.111	493.852	477.779	1140.25	610.234	795.297
ENSMUSG00000079012	116.517	157.446	153.515	1221.9	564.805	789.018	535.902	1204.33	749.269
ENSMUSG00000030236	320.409	287.372	296.522	40.9299	38.3568	55.2344	255.829	125.788	223.269
ENSMUSG00000020051	501.431	505.5	550.135	340.854	265.72	367.186	523.841	300.614	488.539
ENSMUSG00000030131	204.148	203.814	237.673	160.121	131.533	159.955	298.088	184.94	271.777
ENSMUSG00000024359	152.864	135.769	148.942	294.913	321.74	262.483	205.874	257.841	254.773
ENSMUSG00000026417	183.409	190.488	201.305	178.982	182.934	191.149	269.697	196.2	254.14
ENSMUSG00000027559	888.804	1026.17	1086.14	169.016	164.21	71.4069	148.369	82.8919	214.86
ENSMUSG00000061232	317.339	344.843	305.537	263.386	324.758	318.102	362.093	293.258	296.908
ENSMUSG00000005610	69.8019	65.846	71.0962	123.997	127.218	108.001	76.7562	104.889	96.1294
ENSMUSG00000032802	13.7044	10.8019	10.8905	809.349	927.194	794.336	155.968	590.982	503.142
ENSMUSG00000074115	31.6414	19.0231	21.5829	501.828	618.44	1526.31	64.6498	68.0602	190.2
ENSMUSG00000021364	208.006	176.425	226.379	388.648	304.242	285.323	237.374	197.41	177.594
ENSMUSG00000028494	93.3231	85.868	88.3851	592.303	790.444	554.36	145.691	409.545	153.694
ENSMUSG00000035031	321.01	271.418	274.86	171.45	169.281	191.298	349.866	226.001	214.049
ENSMUSG00000060803	755.633	628.661	607.374	343.851	413.416	303.137	901.493	536.517	549.062
ENSMUSG00000010064	129.725	121.569	138.867	144.692	119.315	149.061	224.269	145.698	187.364
ENSMUSG00000056973	517.886	455.218	450.319	264.232	322.954	234.821	550.574	193.513	384.941
ENSMUSG00000022445	437.708	455.01	448.639	394.959	469.285	395.724	715.861	531.681	584.896
ENSMUSG00000029630	536.545	500.355	546.346	217.5	224.698	240.236	629.029	247.441	590.805
ENSMUSG00000021876	459.131	417.612	487.916	212.179	180.111	251.998	994.965	486.779	722.83
ENSMUSG00000025428	299.437	271.651	284.976	300.398	321.522	317.282	286.271	256.557	289.749
ENSMUSG00000054630	522.479	434.092	500.311	417.91	398.69	314.825	585.43	298.896	391.007
ENSMUSG00000037095	189.231	174.483	152.205	701.907	692.241	1078.7	785.127	944.554	690.579
ENSMUSG00000069805	500.546	388.106	489.042	562.477	431.24	545.54	444.337	403.718	539.521
ENSMUSG00000078672	1580.26	1750.06	1315.61	400.462	1024.5	318.937	1088.29	276.862	334.084
ENSMUSG00000030088	217.463	229.22	222.627	162.572	155.856	227.646	169.41	107.781	202.232
ENSMUSG00000025194	77.2641	67.8974	82.8245	77.5796	96.7865	81.9173	137.562	81.3212	117.387
ENSMUSG00000023224	321.222	325.217	323.946	306.629	292.012	361.986	405.525	284.517	347.001
ENSMUSG00000020053	115.885	112.031	121.139	64.9835	53.4868	45.5263	85.0735	70.6274	97.7804
ENSMUSG00000053279	243.448	248.699	232.257	97.8365	115.695	91.8213	154.03	106.708	151.322
ENSMUSG00000073988	275.163	261.211	281.304	199.639	215.622	224.409	243.636	199.133	233.813
ENSMUSG00000031765	34.1776	29.5814	43.765	1534.77	1268.29	1458.04	440.074	897.988	587.461
ENSMUSG00000057465	6.52291	6.44191	6.21734	480.332	537.46	1459.81	21.968	29.5548	96.8143
ENSMUSG00000006529	274.62	277.627	295.414	208.68	207.893	228.215	240.619	221.445	256.701
ENSMUSG00000027248	188.724	206.432	175.917	229.67	219.319	266.614	231.729	273.792	251.707
ENSMUSG00000050440	1216.85	1813.94	2210.81	3937.01	3720.85	3095.65	690.146	3251.19	1730.75
ENSMUSG00000058952	389.945	334.39	369.905	274.365	273.853	312.092	410.905	326.597	360.686
ENSMUSG00000092274	15.3886	20.7954	16.0479	39.601	53.3052	39.6536	15.0795	81.7095	35.079
ENSMUSG00000003623	174.194	183.196	189.46	169.958	132.851	126.608	116.514	100.613	100.852
ENSMUSG00000029260	167.978	144.166	148.178	180.898	170.233	145.035	213.722	114.608	217.664
ENSMUSG00000020122	102.293	88.9356	122.385	61.4481	44.8315	42.9523	60.4982	42.8505	65.3324
ENSMUSG00000023070	1033.36	1084.21	1157.1	155.489	159.182	189.603	481.99	201.23	500.931
ENSMUSG00000016534	94.6894	87.8813	91.5303	66.1502	70.8004	76.237	80.5095	63.4817	75.4374
ENSMUSG00000038224	300.797	269.716	267.907	265.864	246.329	289.056	386.627	356.152	348.591
ENSMUSG00000017950	163.756	162.355	165.884	140.922	137.073	180.507	180.657	147.058	142.876
ENSMUSG00000021210	791.344	835.181	885.381	51.0688	48.6521	36.9762	442.631	151.808	374.204
ENSMUSG00000047631	391.68	408.597	380.072	328.032	318.545	338.421	412.73	409.714	407.041
ENSMUSG00000030382	321.301	309.394	311.85	217.582	239.022	282.925	350.311	220.456	336.177
ENSMUSG00000001435	119.329	106.871	113.089	85.5562	81.3429	92.5956	134.36	88.8384	109.258
ENSMUSG00000026405	141.097	120.579	125.748	72.3219	77.4332	85.2491	115.86	124.558	100.613
ENSMUSG00000033898	420.518	442.156	452.042	194.843	203.334	196.46	361.02	276.548	296.838
ENSMUSG00000026579	96.1757	85.9932	94.9879	84.9001	77.9018	79.5738	116.522	75.1853	94.8634
ENSMUSG00000022108	341.404	373.716	343.408	183.088	204.153	177.099	284.24	185.579	279.4
ENSMUSG00000034088	45.4717	47.0175	47.2725	75.9	69.4272	78.6025	57.9743	60.0028	60.4962
ENSMUSG00000032554	253.135	287.687	235.614	153.488	140.273	144.033	265	297.413	255.021
ENSMUSG00000021939	92.6327	95.6105	92.0381	126.922	142.921	114.336	119.438	136.713	143.089
ENSMUSG00000021282	76.107	62.0619	71.1163	153.032	157.196	126.129	90.9655	142.586	123.915
ENSMUSG00000030688	313.624	318.309	298.322	214.098	244.77	254.84	345.997	297.358	307.601
ENSMUSG00000036880	530.338	503.79	502.747	360.094	427.721	398.904	598.493	468.434	474.846
ENSMUSG00000052974	358.827	385.206	371.938	330.269	313.535	271.818	437.691	228.447	350.248
ENSMUSG00000060407	158.808	168.476	161.62	231.549	287.905	227.496	183.232	256.17	239.31
ENSMUSG00000032399	297.131	311.407	275.997	342.431	395.237	326.629	334.234	434.081	394.492
ENSMUSG00000022040	315.411	314.67	298.325	280.3	366.302	342.037	295.489	150.786	205.198
ENSMUSG00000022853	93.8161	94.4193	108.049	417.253	673.023	515.874	156.489	288.178	79.1726
ENSMUSG00000031596	31.648	16.7313	29.0438	141.67	118.359	132.682	86.3274	69.3234	50.3856
ENSMUSG00000070704	439.927	365.567	417.819	166.487	173.596	143.781	393.817	217.439	313.844
ENSMUSG00000045983	59.2136	52.1529	52.9499	118.831	124.285	121.362	103.515	105.368	101.789
ENSMUSG00000033684	60.8919	54.5319	54.3248	95.0677	91.6952	102.449	89.5554	101.87	88.9731
ENSMUSG00000029580	207.008	219.08	188.732	257.044	252.017	172.734	208.808	298.558	316.226
ENSMUSG00000094806	456.066	447.819	396.527	286.895	332.435	278.456	385.57	297.16	462.575
ENSMUSG00000039197	93.802	88.703	86.4761	59.4394	68.5076	73.8957	86.6462	75.3148	76.5276
ENSMUSG00000110439	994.384	2366.87	2322.94	132.449	294.297	405.835	1996.31	390.031	318.878
ENSMUSG00000002588	364.701	408.097	361.475	94.2383	109.686	96.5332	210.158	138.808	241.248
ENSMUSG00000003053	305.802	392.611	300.65	84.7949	89.1933	98.4894	188.703	107.859	221.326
ENSMUSG00000025533	106.78	107.318	116.785	170.612	157.024	216.737	100.849	93.3058	149.585
ENSMUSG00000044533	355.72	346.312	326.924	330.065	394.516	362.282	388.185	551.171	386.323
ENSMUSG00000028410	35.0886	37.587	39.4797	128.167	113.986	102.759	50.3629	94.5305	94.3051
ENSMUSG00000004980	87.3349	88.6108	87.8069	94.1311	111.443	96.5926	82.0978	117.499	89.0158
ENSMUSG00000024646	249.632	290.557	259.901	138.229	152.734	144.456	216.43	156.667	209.195
ENSMUSG00000021033	168.052	171.795	175.648	79.7627	82.671	85.3184	121.22	110.657	137.297
ENSMUSG00000060613	946.913	841.496	867.293	95.9947	78.0572	85.6688	247.047	170.685	366.981
ENSMUSG00000028553	186.402	218.123	194.671	112.241	123.4	115.449	162.179	104.457	191.727
ENSMUSG00000021676	80.558	65.0337	72.228	85.7587	90.1781	87.4958	94.8403	94.9657	93.4659
ENSMUSG00000017009	213.009	175.569	187.896	244.458	238.872	228.033	224.307	296.248	221.575
ENSMUSG00000022323	218.908	241.01	236.544	145.253	130.073	125.184	217.551	164.647	180.529
ENSMUSG00000025347	359.696	355.631	384.089	534.2	578.001	508.215	549.811	444.599	542.919
ENSMUSG00000028127	101.385	87.6581	102.411	95.5521	115.758	111.472	91.4299	89.747	79.2777
ENSMUSG00000092341	99.8979	112.291	106.195	56.0831	78.7882	70.2399	56.4152	102.807	71.4425
NA
ENSMUSG00000000326	301.653	319.142	325.596	180.096	156.613	152.594	237.287	200.356	251.67
ENSMUSG00000034926	133.824	97.3852	103.711	79.9373	74.3976	132.607	207.699	130.678	161.578
ENSMUSG00000030168	90.8271	78.3699	96.1783	132.93	148.709	148.483	77.346	103.548	91.0291
ENSMUSG00000032518	165.801	160.643	147.377	166.933	177.017	157.475	172.103	311.839	208.188
ENSMUSG00000031980	237.069	251.819	247.216	363.237	410.897	448.504	287.832	210.835	296.633
ENSMUSG00000031447	216.764	215.849	205.283	198.559	213.724	182.235	247.216	195.549	226.872
ENSMUSG00000037266	162.909	154.718	146.926	118.491	168.254	140.161	166.61	204.774	144.583
ENSMUSG00000026623	46.1252	34.8145	41.2325	96.1769	94.3645	116.678	58.0012	80.2004	74.9643
ENSMUSG00000032080	40.4153	29.2866	31.0352	609.009	780.619	837.993	91.4306	447.413	71.5133
ENSMUSG00000067274	335.94	305.533	278.401	329.283	360.451	295.992	339.497	524.867	406.434
ENSMUSG00000049091	376.754	379.474	358.218	186.835	187.909	213.878	256.599	189.467	256.649
ENSMUSG00000068086	503.658	474.657	403.892	41.5659	78.4294	48.1218	293.941	59.0791	137.492
ENSMUSG00000026701	86.3868	83.4774	79.9107	75.6097	93.7193	84.2488	153.142	125.138	175.086
ENSMUSG00000016194	157.171	171.655	161.793	77.0968	76.587	70.7172	170.028	120.125	134.852
ENSMUSG00000033161	52.5999	44.3785	49.62	138.176	163.42	160.293	147.066	166.583	144.738
ENSMUSG00000024900	50.0361	45.8895	50.6656	114.163	109.412	114.011	64.1801	83.0229	50.7023
ENSMUSG00000020017	88.5838	87.9562	95.5184	127.194	91.0424	105.35	85.9851	93.9996	116.66
ENSMUSG00000001891	120.888	113.027	125.599	160.074	137.55	113.67	178.298	198.771	202.667
ENSMUSG00000027808	140.79	136.188	128.79	99.1245	97.2163	100.746	109.506	129.633	114.606
ENSMUSG00000009614	122.562	116.277	122.328	71.0894	68.1506	84.1906	113.713	64.9624	112.432
ENSMUSG00000073411	174.806	203.126	170.578	195.652	256.812	263.828	210.69	210.078	213.55
ENSMUSG00000022094	27.2342	23.9	25.2194	64.5836	59.952	69.1742	38.0466	102.617	47.1255
ENSMUSG00000024892	87.0479	81.2968	84.5662	123.85	119.141	146.326	124.795	136.12	129.123
ENSMUSG00000005514	46.5031	45.643	52.2718	150.63	179.135	232.088	189.418	130.757	153.94
ENSMUSG00000027761	507.663	475.897	511.164	257.872	302.769	285.922	366.918	277.626	330.232
ENSMUSG00000039218	43.115	38.3793	49.9176	43.3341	44.5072	37.7204	44.3772	41.6553	38.6481
ENSMUSG00000066072	97.5779	159.926	110.21	447.003	489.788	546.717	191.5	253.893	167.338
ENSMUSG00000028980	86.3706	74.3502	74.9484	137.139	131.396	142.177	130.119	109.663	86.7897
ENSMUSG00000034528	171.725	161.628	148.596	309.602	328.337	300.668	264.436	243.2	205.327
ENSMUSG00000055737	95.0733	88.4856	96.7161	28.4953	30.1497	26.7973	64.9246	39.2422	58.1366
ENSMUSG00000047797	401.51	392.903	378.082	250.203	239.559	249.659	315.534	245.868	311.538
ENSMUSG00000031700	85.9361	89.9593	89.5734	114.495	125.531	128.199	56.7414	98.3214	60.5711
ENSMUSG00000022982	140.852	152.998	141.509	117.093	139.615	126.768	146.497	134.726	137.255
ENSMUSG00000029467	47.1756	56.9305	62.3535	148.01	134.692	124.006	72.6899	82.3091	77.9395
ENSMUSG00000030378	463.39	448.736	488.483	51.4547	53.064	38.5136	129.115	50.3126	99.8295
ENSMUSG00000020368	95.0338	87.1719	90.1165	112.614	110.754	115.613	119.878	108.891	116.96
ENSMUSG00000008682	248.626	246.229	230.08	231.146	277.594	233.514	257.762	327.982	269.166
ENSMUSG00000022871	262.165	331.552	281.869	276.927	273.075	239.173	280.778	196.219	253.874
ENSMUSG00000049382	78.1156	61.9575	62.0132	246.419	310.343	211.889	176.931	614.667	322.175
ENSMUSG00000035504	170.23	171.209	170.077	184.622	186.71	210.236	240.485	180.883	215.535
ENSMUSG00000090877	3.6855	4.86318	8.71181	690.395	568.499	364.193	43.7446	252.847	322.696
ENSMUSG00000033688	136.671	130.701	129.772	96.2863	111.061	109.087	116.727	99.2476	110.461
ENSMUSG00000037942	149.697	145.431	143.895	107.467	106.459	126.398	166.977	134.581	138.34
ENSMUSG00000039630	36.4968	38.8089	40.3879	49.8243	57.4137	48.5086	36.9291	50.6921	46.2845
ENSMUSG00000032349	164.508	172.978	201.258	230.434	214.977	198.322	90.8515	136.17	78.1561
ENSMUSG00000029695	79.1486	73.5201	81.5581	265.657	247.004	326.9	84.09	98.8888	110.693
ENSMUSG00000004207	131.441	128.912	117.463	208.955	247.313	222.782	201.018	177.166	190.221
ENSMUSG00000021135	288.357	344.821	279.933	140.402	149.05	160.006	244.357	135.437	230.302
ENSMUSG00000014077	124.49	105.514	109.8	157.444	170.298	158.026	175.459	163.209	154.795
ENSMUSG00000021134	127.973	128.056	132.418	96.6022	134.365	120.014	127.982	150.724	119.273
ENSMUSG00000048856	108.903	86.7922	131.367	202.681	207.565	243.623	222.421	187.544	132.692
ENSMUSG00000029727	82.1893	75.8188	76.2739	198.935	172.974	229.6	186.41	135.353	212.222
ENSMUSG00000027422	48.8586	58.4284	47.7346	54.8295	52.3008	49.6196	62.3614	58.6808	52.0789
ENSMUSG00000074882	518.773	527.068	515.214	145.551	138.657	120.905	240.806	238.301	342.805
ENSMUSG00000003477	560.279	569.915	634.263	107.408	132.367	102.674	390.71	105.827	353.566
ENSMUSG00000054072	120.88	135.607	123.826	38.8175	35.8263	43.441	98.7337	65.3721	81.2827
ENSMUSG00000026385	477.801	498.694	539.457	270.07	282.262	262.561	297.384	388.079	284.954
ENSMUSG00000052520	292.05	272.465	290.359	141.406	141.026	160.435	218.861	125.924	193.119
ENSMUSG00000022283	51.4557	53.3658	52.0674	102.922	109.157	93.1342	65.1702	76.4185	69.5938
ENSMUSG00000061353	68.6841	78.3146	88.1074	33.6529	39.2847	35.3176	64.3078	51.6698	55.2761
ENSMUSG00000031482	67.8768	59.8379	73.5216	129.392	124.623	145.084	58.7597	109.338	68.2012
ENSMUSG00000003585	175.548	172.687	168.532	99.9398	124.446	123.505	148.876	117.128	136.725
ENSMUSG00000015846	62.8235	53.403	55.784	85.9497	85.1227	92.9403	86.0279	82.1048	76.5733
ENSMUSG00000028124	60.1198	58.2622	58.8552	81.4104	78.684	61.4272	93.8688	66.2283	96.2757
ENSMUSG00000028495	268.742	279.262	244.553	282.89	338.719	265.192	292.791	453.584	334.229
ENSMUSG00000054827	323.335	428.214	336.151	47.25	47.5067	41.9239	123.68	66.7838	164.571
ENSMUSG00000016319	299.402	281.112	278.78	309.909	357.197	321.642	261.05	299.83	337.193
ENSMUSG00000022136	64.5474	61.948	59.2717	92.8356	83.963	101.938	100.051	98.1123	96.5553
ENSMUSG00000031672	101.45	99.6281	100.883	101.964	114.507	106.015	99.7311	90.9704	104.938
ENSMUSG00000027828	106.67	105.724	97.2407	107.505	102.867	111.296	101.65	149.612	116.488
ENSMUSG00000034456	156.389	152.724	163.144	92.4113	94.1185	118.031	151.761	108.972	136.999
ENSMUSG00000025207	70.4928	71.0979	77.725	24.4466	26.2837	27.7049	53.5012	43.805	57.7246
ENSMUSG00000046687	323.651	318.863	340.518	388.86	352.127	453.751	363.165	270.159	466.555
ENSMUSG00000031770	186.07	243.901	250.37	148.264	118.741	161.015	211.354	132.192	157.073
ENSMUSG00000059796	73.7883	82.6374	79.1918	144.641	163.481	135.56	85.3986	149.554	129.212
ENSMUSG00000000787	62.729	54.7521	68.4611	133.42	133.294	115.723	84.3294	103.122	96.2133
ENSMUSG00000028081	433.14	407.192	392.775	447.995	538.262	446.806	488.364	699.415	499.254
ENSMUSG00000025261	13.0448	11.5719	14.145	30.2246	26.7974	24.9629	17.4736	22.9435	22.738
ENSMUSG00000074336	275.982	282.342	289.524	107.678	123.865	113.846	176.441	191.123	185.102
ENSMUSG00000010651	221.407	227.297	250.83	204.301	376.863	241.212	381.515	202.142	208.415
ENSMUSG00000026473	291.031	339.55	281.817	37.096	42.0041	40.2062	33.396	30.8453	45.32
ENSMUSG00000022149	274.774	238.71	266.155	90.0612	105.043	120.66	277.149	109.758	156.413
ENSMUSG00000032047	161.257	156.603	158.621	93.0504	100.015	101.842	120.114	141.494	122.971
ENSMUSG00000022961	24.4093	24.7613	25.6167	34.7677	40.7072	30.9421	25.1947	37.0743	34.2549
ENSMUSG00000035875	195.254	206.064	193.674	99.1188	100.333	102.827	154.739	116.21	156.398
ENSMUSG00000064225	59.7881	57.113	69.167	73.5563	80.7013	72.4389	41.2604	48.22	44.6146
ENSMUSG00000020321	197.246	208.979	200.292	161.352	157.814	166.267	180.33	127.551	191.879
ENSMUSG00000063524	72.3579	62.0527	68.7365	97.9707	113.052	95.3023	73.3432	105.321	87.3299
ENSMUSG00000029657	10.5762	11.8643	15.6079	163.343	138.257	102.061	29.339	83.4438	112.025
ENSMUSG00000000753	213.823	230.269	225.002	175.019	177.893	155.484	208.543	146.145	188.44
ENSMUSG00000021000	33.7445	30.8911	33.3906	38.9574	41.5642	39.0949	44.4471	40.1134	42.9244
ENSMUSG00000071866	153.11	123.674	132.494	135.663	141.731	95.9615	106.497	192.137	136.771
ENSMUSG00000055065	55.9611	52.8582	53.7658	48.059	62.6809	56.2829	53.4455	79.9614	58.5437
ENSMUSG00000109628	409.347	429.173	462.598	61.1765	85.1018	89.3733	304.774	167.927	229.741
ENSMUSG00000025937	121.295	114.714	123.612	79.7165	82.8786	74.2737	89.5397	87.8717	102.411
ENSMUSG00000038776	141.398	130.711	119.157	192.907	213.656	161.822	317.673	167.209	282.543
ENSMUSG00000019818	114.178	115.42	108.865	107.462	118.864	104.447	91.0815	95.6913	91.7503
ENSMUSG00000041028	111.084	91.6642	98.2587	146.712	152.555	128.797	120.386	150.911	136.218
ENSMUSG00000078578	16.1114	15.337	16.7642	19.9969	21.0494	17.9262	14.9627	22.8385	19.9593
ENSMUSG00000022821	190.503	177.148	204.579	160.548	149.852	154.172	163.91	115.971	177.919
ENSMUSG00000020250	21.2597	18.3022	20.4864	133.266	141.833	107.175	38.2009	87.3401	67.2072
ENSMUSG00000040713	124.097	113.424	110.678	185.626	242.174	196.854	209.93	171.442	218.3
ENSMUSG00000027048	143.267	135.481	141.019	31.5131	33.3354	34.0204	119.027	47.7853	90.0934
ENSMUSG00000021999	294.725	303.399	319.349	206.811	182.386	245.164	282.624	214.655	277.433
ENSMUSG00000001155	163.914	141.762	156.124	134.442	165.554	162.501	120.684	154.658	115.606
ENSMUSG00000025137	131.744	115.702	133.179	60.6113	76.4938	85.3996	112.74	89.8002	90.0891
ENSMUSG00000003809	212.084	210.349	207.092	105.293	117.45	145.43	175.233	137.275	173.363
ENSMUSG00000029761	37.7309	29.3901	34.109	38.8136	37.7612	31.6188	32.77	50.0005	36.9061
ENSMUSG00000032204	102.591	105.49	99.1508	99.0887	105.118	83.8061	123.57	117.467	114.02
ENSMUSG00000022884	87.282	82.0029	85.1914	67.0961	84.061	75.2853	61.7371	94.5473	80.0867
ENSMUSG00000043716	169.08	168.434	149.839	149.965	172.953	136.611	153.289	221.318	170.554
ENSMUSG00000021492	205.858	207.946	210.958	217.134	224.7	226.438	248.428	196.002	225.637
ENSMUSG00000038521	162.962	160.899	163.504	79.6147	88.1961	90.4114	156.907	133.726	142.045
ENSMUSG00000101397	85.8354	84.9372	111.606	34.3422	46.8688	35.4109	104.65	78.2498	112.955
ENSMUSG00000021238	99.453	97.1144	97.4653	52.8034	56.458	64.5384	75.6623	46.4554	70.2779
ENSMUSG00000020884	287.937	270.391	259.886	183.45	205.155	219.221	319.507	313.987	310.342
ENSMUSG00000035836	420.299	361.944	387.861	94.2306	79.8465	58.8484	143.902	50.087	102.774
ENSMUSG00000022766	281.337	254.738	267.315	99.4003	91.5278	92.884	246.188	148.953	213.683
ENSMUSG00000062181	294.701	283.565	286.481	79.2424	77.8879	67.0552	168.239	75.9747	175.972
ENSMUSG00000060459	107.022	101.25	107.646	159.317	165.81	188.966	169.693	204.735	162.541
ENSMUSG00000061947	79.9289	68.2074	74.7985	140.226	101.6	137.051	106.335	142.023	122.03
ENSMUSG00000030630	230.901	246.864	239.711	140.462	149.169	173.004	199.994	133.101	198.01
ENSMUSG00000078812	164.961	145.804	150.567	166.563	197.986	173.577	189.093	262.874	215.334
ENSMUSG00000061904	61.8127	56.9849	59.8569	86.0896	100.222	85.7996	75.1084	97.0697	78.6448
ENSMUSG00000033308	66.1551	64.7272	72.022	33.4582	29.2105	39.549	48.9891	22.3296	44.9211
ENSMUSG00000026234	22.3149	25.1528	21.5276	68.6387	75.6444	57.0925	31.7555	47.381	46.5904
ENSMUSG00000030122	278.275	294.455	316.602	149.382	166.583	168.469	363.917	218.557	335.82
ENSMUSG00000062908	86.2475	86.5657	78.5044	101.49	126.907	130.569	116.86	112.016	114.969
ENSMUSG00000062070	171.923	133.269	136.592	209.617	247.338	234.718	172.932	224.443	187.239
ENSMUSG00000023456	110.575	94.4383	97.8425	174.187	205.502	204.974	144.565	193.58	161.083
ENSMUSG00000039202	16.6592	13.469	17.4423	62.3675	58.1934	42.6659	31.4174	68.4272	46.0662
ENSMUSG00000051716	202.079	226.178	223.802	226.136	180.521	216.513	224.604	235.517	230.171
ENSMUSG00000078650	127.643	119.436	229.743	103.352	180.189	129.031	139.426	92.7929	87.5875
ENSMUSG00000025950	198.392	184.819	184.601	107.378	126.021	125.559	157.472	103.42	140.626
ENSMUSG00000021577	114.38	110.613	109.563	92.4909	99.366	106.233	114.798	89.208	100.124
ENSMUSG00000030711	273.41	252.313	268.159	226.767	207.522	243.247	265.552	399.704	308.685
ENSMUSG00000010663	116.561	102.203	115.191	94.4493	84.055	71.1004	110.237	56.1178	70.8093
ENSMUSG00000047126	29.2505	26.4688	29.8952	77.863	72.945	62.1747	39.0341	60.8552	54.2483
ENSMUSG00000020741	60.8664	50.5739	64.3413	86.5662	90.1119	81.3148	53.6624	69.5784	60.0411
ENSMUSG00000058558	103.289	87.3047	89.6764	97.1776	110.501	90.6152	82.4052	159.116	112.673
ENSMUSG00000070594	160.276	159.213	168.99	76.48	79.4836	87.645	149.823	80.5942	122.762
ENSMUSG00000024507	111.676	104.141	102.94	128.692	139.739	155.614	133.126	101.674	105.226
ENSMUSG00000025823	102.449	133.134	123.302	163.71	136.561	214.579	136.129	158.644	153.791
ENSMUSG00000026542	243.855	242.656	228.805	442.346	394.158	552.005	297.327	633.617	397.351
ENSMUSG00000046352	101.255	111.667	119.924	251.645	230.716	201.035	177.794	150.349	153.699
ENSMUSG00000031924	149.014	121.334	129.227	56.0192	60.1577	55.5612	106.133	67.2724	91.3203
ENSMUSG00000040181	55.5041	63.4815	55.5137	30.3579	34.8294	36.6692	63.9988	42.8243	89.2856
ENSMUSG00000030057	140.121	145.184	149.244	141.649	157.573	132.816	117.308	170.064	147.147
ENSMUSG00000035041	115.891	94.4093	102.275	144.722	163.249	177.007	141.952	152.47	124.36
ENSMUSG00000038375	98.834	75.7625	78.6102	54.9732	60.7102	59.9981	92.9331	83.8176	65.9672
ENSMUSG00000024052	23.0864	10.1659	13.018	33.5588	37.7302	39.3938	51.8908	23.7736	21.7157
ENSMUSG00000032216	25.7976	21.5933	23.3794	35.8756	35.6936	34.7218	31.2349	35.2397	34.4519
ENSMUSG00000032018	129.976	117.861	135.033	51.5993	52.6321	41.3674	76.7469	60.149	91.9836
ENSMUSG00000029201	22.5095	20.7528	21.4	99.2756	101.391	88.8236	46.781	56.8962	62.4393
ENSMUSG00000015243	25.1582	26.6387	26.9033	49.7791	44.7499	45.3854	35.6468	35.7048	41.0535
ENSMUSG00000025745	41.1441	37.3266	38.5253	50.2057	55.7325	49.6678	50.0402	44.3206	40.899
ENSMUSG00000034708	52.0068	49.1689	45.8403	144.854	174.914	164.346	121.033	135.585	132.101
ENSMUSG00000020372	75.583	67.2723	65.7454	70.9127	83.9403	68.6231	74.2145	122.836	87.7714
ENSMUSG00000060036	116.033	104.145	101.14	122.626	144.016	121.848	102.099	195.419	137.092
ENSMUSG00000074063	106.56	87.1182	114.207	225.773	257.853	91.2851	226.012	148.987	242.835
ENSMUSG00000070493	174.581	164.054	160.012	166.987	191.937	168.801	184.716	194.753	187.123
ENSMUSG00000015714	101.573	104.224	103.046	90.5355	93.3524	84.5974	105.122	121.629	124.474
ENSMUSG00000021996	74.3861	74.9772	77.9098	125.514	148.091	109.159	105.639	204.603	150.477
ENSMUSG00000026621	225.64	194.86	212.444	138.778	158.336	178.992	181.145	170.944	170.992
ENSMUSG00000035811	83.7011	71.1206	82.822	120.797	124.034	100.431	99.2293	106.03	136.178
ENSMUSG00000024386	183.4	191.122	178.619	113.753	127.088	118.806	183.475	138.856	154.609
ENSMUSG00000031445	86.8561	91.3597	81.3985	34.5157	34.7923	40.1518	86.9564	54.437	75.5779
ENSMUSG00000036110	70.1647	69.4026	77.4586	23.4921	23.0973	23.323	114.389	64.6503	78.4031
ENSMUSG00000032310	284.727	335.22	285.296	33.8328	41.0712	45.7565	216.169	61.6523	252.538
ENSMUSG00000028452	50.0215	51.1459	44.1929	116.949	112.329	117.209	79.0601	103.348	95.1904
ENSMUSG00000030747	140.733	134.374	128.625	94.9406	118.925	116.282	135.923	100.227	124.708
ENSMUSG00000018042	134.876	136.396	144.6	60.5839	61.1863	59.0042	94.3144	80.6811	88.3107
ENSMUSG00000028158	50.9557	45.464	46.3	68.6492	86.222	85.8149	69.1232	59.5972	51.0585
ENSMUSG00000024085	35.8069	32.8316	32.7809	61.1521	61.2035	68.2317	60.4805	51.2472	50.9016
ENSMUSG00000024782	136.372	137.955	138.911	96.2644	112.287	103.773	128.538	100.853	121.95
ENSMUSG00000031751	92.0005	79.8581	89.263	92.0819	92.4608	87.5397	107.389	99.535	102.841
ENSMUSG00000062949	49.1637	48.8458	48.3936	50.1621	47.9538	50.0549	61.17	45.0405	51.344
ENSMUSG00000031996	66.287	60.9229	61.7222	53.338	53.8228	50.7799	79.9464	49.7934	65.7456
ENSMUSG00000031444	147.089	148.348	144.38	116.017	113.822	126.43	153.858	120.182	144.303
ENSMUSG00000035237	263.221	261.487	250.56	248.784	275.571	326.241	369.383	236.692	299.022
ENSMUSG00000026170	240.505	236.276	237.195	101.756	121.264	128.214	206.29	94.5481	184.506
ENSMUSG00000023176	85.917	76.2039	79.548	60.0891	57.8805	72.4619	105.051	59.7749	84.3121
ENSMUSG00000033715	266.212	200.153	202.562	23.9003	25.1756	19.5464	141.594	46.2278	103.746
ENSMUSG00000060703	303.756	273.4	299.567	198.459	224.67	240.705	266.228	289.886	318.206
ENSMUSG00000024066	23.7905	21.5554	20.8837	35.7868	42.3314	38.5983	40.7572	57.0616	51.2607
ENSMUSG00000029716	80.4561	73.2733	79.4835	65.4457	72.5259	82.6466	117.089	85.025	88.7197
ENSMUSG00000033629	78.0235	70.7563	69.0989	176.067	193.985	214.792	129.95	170.766	142.162
ENSMUSG00000034371	94.6021	72.5579	84.0233	61.2659	74.7022	78.9321	70.9634	102.487	62.8912
ENSMUSG00000031173	151.321	155.881	172.048	49.4255	43.7604	50.9683	90.5655	56.9109	81.1324
ENSMUSG00000003721	124.822	110.909	105.403	202.68	250.033	247.414	50.2118	67.6941	47.9779
ENSMUSG00000029656	251.724	222.087	234.547	100.619	95.529	92.7955	154.513	81.0794	134.108
ENSMUSG00000021236	33.991	31.841	30.761	92.9775	109.923	98.0445	52.1634	45.419	56.0684
ENSMUSG00000023951	72.2212	74.5186	83.2089	58.3483	67.4686	55.3978	79.6889	103.856	99.069
ENSMUSG00000020571	87.1597	89.6153	80.886	76.9861	75.4027	104.733	105.439	121.815	100.248
ENSMUSG00000018677	101.394	100	100.182	149.561	150.815	135.187	138.721	146.311	154.471
ENSMUSG00000056666	60.5569	65.5391	51.2924	121.093	154.551	133.863	119.92	112.951	91.9838
ENSMUSG00000024039	53.0913	54.0554	58.5634	55.2608	51.4352	52.3635	43.4126	50.369	39.4691
ENSMUSG00000046794	112.735	114.586	126.06	15.6556	11.9159	17.9332	40.6839	22.5662	62.987
ENSMUSG00000021218	31.247	32.6816	31.7841	32.0953	34.169	29.8876	34.7064	38.1499	38.7028
ENSMUSG00000053644	91.4188	92.4104	95.8403	47.3082	49.7236	57.0716	80.362	47.2756	71.1011
ENSMUSG00000025153	31.1754	32.5707	35.7182	12.2008	10.8631	14.0799	25.9259	14.5421	43.0607
ENSMUSG00000023043	75.7163	80.9232	76.9385	280.521	259.665	171.954	164.141	618.291	266.513
ENSMUSG00000041548	78.8172	85.6045	93.6511	395.749	353.744	309.243	100.884	185.546	206.775
ENSMUSG00000029823	30.8928	35.096	34.6323	21.1475	22.7185	21.8853	24.9009	34.2199	30.626
ENSMUSG00000019132	40.47	41.4425	48.1142	81.223	78.0078	67.7062	62.9271	56.2172	65.843
ENSMUSG00000005373	89.5247	97.9079	125.14	15.5499	23.4909	19.2126	78.05	33.0768	54.7089
ENSMUSG00000025059	35.4274	31.1086	36.1806	64.1307	80.2231	58.6475	38.907	57.9554	41.0245
ENSMUSG00000026238	206.438	206.427	198.331	209.109	228.163	206.208	233.998	294.254	274.186
ENSMUSG00000029614	108.474	109.792	97.6635	103.146	127.659	102.566	112.7	158.832	125.575
ENSMUSG00000032115	20.3943	39.6463	42.405	53.1174	47.2445	63.4018	38.2738	41.9348	45.0685
ENSMUSG00000020484	78.3471	92.7068	87.7972	99.5301	101.214	99.8811	98.2755	142.382	128.637
ENSMUSG00000027184	35.6436	34.5035	36.269	44.5787	43.3708	40.1582	23.8658	35.2166	32.911
ENSMUSG00000016942	123.726	104.992	116.116	80.4712	82.4717	76.7964	138.879	95.6285	110.092
ENSMUSG00000019505	140.032	143.351	125.394	370.322	339.022	276.015	155.849	281.03	221.669
ENSMUSG00000094793	1784.8	1553.09	3183.16	0	0	0	267.969	0	0.0769315
ENSMUSG00000041698	194.942	159.279	187.917	14.4145	12.8367	11.2142	87.5713	12.6509	31.3525
ENSMUSG00000032328	85.1269	76.6123	88.8757	47.0709	44.5853	40.2593	60.1277	55.5997	66.2294
ENSMUSG00000000563	101.604	96.9684	101.93	69.0732	78.0234	73.4934	76.8775	85.3636	86.5102
ENSMUSG00000019877	57.1181	55.6291	54.601	79.8751	83.1712	76.8819	70.036	66.7115	73.7562
ENSMUSG00000023150	41.6656	36.4445	37.9972	52.8943	62.9312	62.4902	73.5009	80.6476	65.917
ENSMUSG00000021756	18.6084	14.2647	16.6899	46.0554	43.7008	36.6136	31.2511	43.4182	41.8741
ENSMUSG00000064294	128.963	111.356	135.518	7.09062	6.37695	4.23681	63.516	8.98201	29.9824
ENSMUSG00000017707	69.133	64.334	56.9399	99.4189	118.918	124.826	100.171	95.4642	95.4486
ENSMUSG00000028132	42.1813	30.417	36.8249	62.6697	63.9105	57.4359	48.2209	36.2155	37.1302
ENSMUSG00000021546	46.493	45.5085	40.3257	54.3729	62.5654	52.3825	47.0735	67.7423	58.6347
ENSMUSG00000035530	141.909	145.846	144.027	183.122	221.184	183.819	138.387	186.482	158.776
ENSMUSG00000020849	115.213	102.102	109.237	139.323	144.598	130.559	132.28	175.965	144.807
ENSMUSG00000041891	29.7886	33.9938	34.1499	37.5962	35.0815	39.2518	35.1773	39.8306	42.7173
ENSMUSG00000001249	91.953	87.3511	83.7824	57.9401	68.9308	76.9628	99.2427	76.9821	84.8054
ENSMUSG00000037542	89.9154	91.2838	92.5012	59.2071	67.401	70.0241	80.2243	67.9081	71.5308
ENSMUSG00000074254	11.7167	5.69619	16.2913	320.716	364.224	229.5	77.8132	719.304	655.371
ENSMUSG00000035247	15.5599	12.4902	16.0333	30.1729	28.959	30.9965	24.7997	23.5589	19.7371
ENSMUSG00000039783	70.7172	69.6571	69.118	72.2286	70.1972	87.8688	63.2011	71.797	59.6721
ENSMUSG00000037443	57.6476	64.0853	65.1816	69.8418	79.3153	51.5346	46.6636	68.711	76.3358
ENSMUSG00000026819	23.9635	23.1987	35.1185	23.5334	64.9492	39.5185	49.4581	55.9886	28.8053
ENSMUSG00000038539	150.43	154.18	149.21	203.705	284.928	268.151	129.594	148.725	92.2921
ENSMUSG00000056692	50.479	38.9771	48.5391	67.9723	73.7613	70.6323	76.7388	57.7265	62.0087
ENSMUSG00000022533	29.1581	23.1802	28.0312	40.1588	43.1764	36.9795	33.9744	34.8631	36.9669
ENSMUSG00000024991	29.8267	34.0079	35.1578	55.2529	59.0555	51.6427	26.7067	38.3346	36.5454
ENSMUSG00000025290	55.7043	53.8651	51.1264	46.993	49.4225	36.2538	43.9039	73.9934	54.0894
ENSMUSG00000028692	119.696	116.03	110.452	105.089	123.716	108.874	132.654	119.867	140.094
ENSMUSG00000016559	60.4348	62.7705	55.7764	187.376	171.989	139.864	72.1564	155.495	116.816
ENSMUSG00000024863	387.569	367.272	394.337	171.15	179.503	155.906	362.857	221.428	308.57
ENSMUSG00000078515	32.6749	27.7973	33.8655	43.6387	43.4305	43.9677	36.4423	31.371	26.9205
ENSMUSG00000029369	130.268	146.467	129.322	81.0779	67.302	65.6001	126.451	93.7176	123.108
ENSMUSG00000022443	13.4693	11.9285	13.0424	35.0501	31.0763	27.1224	24.5314	34.1525	33.8009
ENSMUSG00000039653	232.034	238.348	228.228	129.981	144.044	131.317	127.074	135.055	140.459
ENSMUSG00000028426	45.0353	46.4122	46.5922	77.3754	78.1244	69.2132	44.6558	58.0953	58.2285
ENSMUSG00000024981	74.7477	67.84	72.5801	79.4532	101.753	87.2789	55.2	75.5656	66.2736
ENSMUSG00000039323	172.38	195.188	140.767	204.853	237.507	127.941	246.464	204.081	199.753
ENSMUSG00000028327	35.8354	39.4659	41.4419	36.9307	43.0908	36.8898	22.3789	31.73	32.8828
ENSMUSG00000031320	179.398	170.657	155.322	196.443	237.945	200.307	194.49	276.416	217.516
ENSMUSG00000014867	72.4624	75.4341	69.1752	114.259	109.631	116.888	99.5349	116.701	106.022
ENSMUSG00000027366	41.1354	39.3819	40.7507	34.9937	35.9437	31.7082	39.7432	33.7091	33.2885
ENSMUSG00000042102	117.466	130.38	120.498	76.9361	77.0074	79.8499	84.2117	77.3519	95.3813
ENSMUSG00000075700	87.168	82.8249	93.3267	94.3706	104.4	81.2103	87.0987	113.626	99.1452
ENSMUSG00000047675	188.254	178.251	162.266	161.78	197.858	162.413	182.84	314.202	206.947
ENSMUSG00000054263	54.3743	45.7869	68.1629	20.0277	19.5625	13.3086	30.7335	20.9392	29.1671
ENSMUSG00000055730	162.754	158.764	154.256	110.381	118.296	119.832	190.355	84.1249	146.252
ENSMUSG00000028179	144.805	157.082	155.393	89.9884	70.7964	69.6902	90.4824	61.9756	117.616
ENSMUSG00000022462	19.198	17.2677	20.5867	40.3879	51.3609	38.0731	41.9662	33.4791	24.8908
ENSMUSG00000040017	158.826	142.088	151.421	99.6321	89.8543	158.747	147.524	109.321	208.477
ENSMUSG00000020429	24.6108	15.7301	17.6335	146.383	182.743	131.808	176.851	100.041	96.2772
ENSMUSG00000048076	113.775	99.594	105.133	181.194	199.259	170.45	143.6	202.762	175.522
ENSMUSG00000021069	86.1658	73.0943	87.4097	20.5452	24.2115	23.2766	35.001	26.6967	38.6724
ENSMUSG00000090150	26.0704	22.7031	25.2972	35.3958	39.2313	42.5328	39.5553	31.1264	31.3005
ENSMUSG00000057880	45.6202	44.3869	43.1084	41.3719	40.3634	42.5623	35.1291	26.6131	40.6119
ENSMUSG00000025197	181.013	220.697	201.738	111.615	116.264	94.2382	186.528	88.8192	150.796
ENSMUSG00000001123	186.061	197.886	192.855	123.477	109.74	127.666	132.675	113.78	140.91
ENSMUSG00000028138	68.3419	70.6337	70.2516	39.0257	45.3049	47.2635	65.6457	50.498	65.4294
ENSMUSG00000006014	11.2869	11.6366	13.3885	118.124	100.43	106	55.5408	88.609	86.4517
ENSMUSG00000029571	42.1514	35.3794	42.2134	45.9976	46.6028	48.9609	49.2768	42.8088	49.7982
ENSMUSG00000045294	120.767	122.417	123.85	49.7145	49.0663	39.7136	94.9003	59.7056	162.976
ENSMUSG00000032314	227.415	216.924	220.267	131.303	160.265	154.946	176.269	157.025	160.724
ENSMUSG00000026781	37.3842	34.1542	43.2192	26.4912	28.1004	25.0592	33.1479	25.8574	27.9343
ENSMUSG00000066036	13.9703	12.0935	15.97	22.2473	19.9488	19.0027	19.8168	17.8897	17.4959
ENSMUSG00000044005	76.7373	68.7224	94.5267	88.6333	83.7842	98.1759	86.0643	72.6494	92.7291
ENSMUSG00000024781	50.5331	37.7511	41.4411	39.957	48.7655	42.9162	51.2006	37.6423	46.5047
ENSMUSG00000020091	54.5835	44.8048	51.1932	38.9877	41.8115	49.1821	75.3558	47.3312	57.5796
ENSMUSG00000027690	51.4751	50.1913	43.837	21.0516	25.1897	23.4795	75.144	51.1811	57.288
ENSMUSG00000031725	121.287	109.559	131.934	46.8549	51.0942	40.8946	141.295	37.1447	87.8284
ENSMUSG00000068823	24.3779	23.2471	24.9823	32.096	33.3886	29.9736	24.8685	30.7827	28.3857
ENSMUSG00000025993	30.1656	29.0738	28.9135	27.5617	34.3709	30.0198	39.4537	33.58	50.5082
ENSMUSG00000024150	124.322	114.648	110.755	97.7294	125.688	119.103	96.003	146.668	110.424
ENSMUSG00000020029	72.7455	75.2522	78.4525	135.834	134.307	126.24	79.1578	95.0082	90.9013
ENSMUSG00000028639	113.697	107.927	109.946	116.932	126.008	102.456	132.588	155.786	140.197
ENSMUSG00000025196	78.0278	75.2038	80.8565	77.0064	75.8721	85.4459	101.646	79.2604	84.8952
ENSMUSG00000056091	80.6788	70.1323	58.883	145.882	179.357	232.63	98.412	131.118	75.1842
ENSMUSG00000051223	59.9461	54.2687	57.4468	88.2629	94.9177	74.9295	63.7429	102.459	92.506
ENSMUSG00000033533	190.076	211.841	179.45	76.4013	77.8922	87.3798	145.281	94.0647	151.329
ENSMUSG00000032050	66.1843	52.6896	61.3396	59.681	62.9303	61.4299	66.2264	63.7571	65.8039
ENSMUSG00000032042	70.3211	58.632	64.8187	99.4497	94.4468	100.749	91.9142	107.555	96.7142
ENSMUSG00000056429	48.3606	36.6413	43.6762	87.5829	112.811	98.6682	67.4655	64.4778	52.9351
ENSMUSG00000047731	67.8587	53.34	62.5527	61.7183	66.1312	82.7125	90.8593	60.9234	53.5846
ENSMUSG00000073676	87.278	77.9103	85.7806	325.074	297.916	234.828	160.935	339.314	284.084
ENSMUSG00000047866	50.238	51.3064	48.2768	55.1777	67.4709	65.8489	51.1391	63.3174	58.9763
ENSMUSG00000023019	100.599	98.3234	105.945	88.732	110.285	88.1083	109.693	143.201	102.202
ENSMUSG00000003746	28.8358	28.6001	28.8146	28.8195	32.9188	30.436	38.3881	26.7025	30.2027
ENSMUSG00000024026	37.5929	36.3053	35.1284	15.9525	17.4393	17.7741	32.3907	19.7114	24.0013
ENSMUSG00000079057	128.967	119.41	118.751	42.0691	46.8526	42.146	104.756	45.6194	79.339
ENSMUSG00000020592	53.4814	46.7438	54.3159	105.91	110.946	125.898	73.1515	100.25	85.3404
ENSMUSG00000024665	93.4694	71.8317	89.5456	135.522	119.866	107.153	111.014	75.1717	69.0766
ENSMUSG00000016756	42.9535	34.8407	40.7202	16.4549	12.9829	13.1183	32.7444	23.8156	28.8095
ENSMUSG00000030744	67.6223	50.6049	52.4155	60.9196	76.9014	70.1976	67.1998	116.069	72.8595
ENSMUSG00000020964	23.2212	29.2775	28.9028	36.912	33.2904	38.1715	37.2699	31.5476	34.0913
ENSMUSG00000023175	149.787	156.086	147.457	136.828	139.103	139.565	162.086	176.378	170.91
ENSMUSG00000063406	23.2685	22.0101	25.5174	64.619	70.6323	63.482	28.2544	48.225	30.9399
ENSMUSG00000007850	40.6584	42.4568	45.069	53.3284	61.5841	50.6387	35.6407	62.1629	45.3381
ENSMUSG00000019082	25.5382	25.8633	28.1271	83.2627	94.4802	92.7316	40.7609	55.2237	31.7911
ENSMUSG00000054452	108.983	113.728	113.796	67.0704	65.222	57.1397	99.9521	75.633	88.5461
ENSMUSG00000059434	85.2578	82.3022	91.3035	36.4835	50.597	50.7533	53.691	76.2978	53.9507
ENSMUSG00000030161	109.172	113.531	126.257	163.6	182.589	148.913	169.807	119.012	168.418
ENSMUSG00000031818	214.856	213.378	222.977	155.251	184.131	168.269	180.038	213.292	183.888
ENSMUSG00000027809	35.8379	34.3173	36.5794	45.7767	51.2478	53.0237	34.8303	34.8497	30.8115
ENSMUSG00000020089	71.1443	69.1734	64.1937	108.398	108.936	122.649	89.6852	119.441	111.964
ENSMUSG00000036371	10.4625	10.2664	10.0832	17.8489	19.254	16.9007	12.6027	17.5967	16.0629
ENSMUSG00000063683	72.7806	65.7502	70.22	48.5382	49.4722	45.2061	60.9325	47.6416	53.9953
ENSMUSG00000029063	60.7729	50.5862	61.4917	78.4193	80.5814	81.278	75.2514	74.414	85.1935
ENSMUSG00000006333	112.511	98.5287	94.7457	107.898	135.529	115.147	107.866	173.474	119.202
ENSMUSG00000031138	122.408	119.384	121.646	79.1325	79.9222	98.1681	112.757	81.5777	94.1684
ENSMUSG00000025781	177.386	178.929	175.957	144.286	136.524	130.517	138.787	137.079	147.891
ENSMUSG00000046329	64.9422	62.5599	73.2501	26.5583	25.5577	25.9156	70.2073	42.6079	63.0301
ENSMUSG00000024740	32.5505	27.662	30.2123	54.1953	54.0152	54.4762	42.4574	57.9652	48.0963
ENSMUSG00000039682	104.259	96.0893	99.4952	72.4484	72.2134	78.3303	88.6123	83.4625	91.9571
ENSMUSG00000026003	106.087	110.261	107.819	161.385	181.773	168.895	149.368	164.852	137.006
ENSMUSG00000028618	154.351	155.715	144.164	111.89	120.931	105.03	157.839	115.907	137.8
ENSMUSG00000020149	56.811	60.1772	57.2981	92.6836	101.221	93.0687	59.8102	84.0626	74.3327
ENSMUSG00000001175	59.7433	57.9486	60.421	53.3536	48.1323	51.9147	57.5205	77.8019	65.8344
ENSMUSG00000003970	171.663	163.01	148.433	214.545	251.678	202.592	210.821	316.666	244.329
ENSMUSG00000026553	23.4935	23.0149	23.3767	32.2454	31.2843	32.6092	27.4206	36.2313	30.2955
ENSMUSG00000024140	40.4305	30.1345	30.1364	45.742	52.9065	51.4898	70.7143	43.7899	58.3417
ENSMUSG00000006998	46.3625	38.6615	41.4225	91.8454	97.8106	94.9041	67.2292	94.4913	82.5824
ENSMUSG00000068039	55.6291	51.1274	53.6699	53.4373	57.4007	50.5454	54.1819	66.1852	57.8406
ENSMUSG00000017119	39.2854	38.5257	39.2679	41.4873	39.1638	43.471	40.707	39.8325	40.1138
ENSMUSG00000028906	8.45431	7.16177	8.20551	29.556	29.3241	33.4259	14.3038	19.7486	16.6902
ENSMUSG00000058655	60.2643	56.0244	59.398	68.9319	74.8614	70.8171	60.886	62.8226	59.9342
ENSMUSG00000018770	139.439	128.704	129.136	132.089	166.239	160.704	127.82	139.082	115.661
ENSMUSG00000028792	117.141	114.053	128.109	113.014	135.801	101.108	155.786	126.43	135.486
ENSMUSG00000029068	51.9732	52.3899	57.648	32.0297	39.6973	37.7592	47.8067	56.2724	43.1508
ENSMUSG00000029162	218.741	167.097	197.706	87.8005	135.335	139.931	150.201	167.434	145.49
ENSMUSG00000066150	66.1586	58.9479	61.6396	46.1285	43.9967	47.0646	76.9652	58.6897	75.8325
ENSMUSG00000032096	13.6631	14.2913	14.1424	21.9078	21.5804	20.3998	16.8842	20.3927	19.387
ENSMUSG00000004040	13.207	9.92787	11.9902	46.943	44.8171	39.5424	32.9315	34.6312	28.8259
ENSMUSG00000022353	22.7185	23.2186	24.3633	13.3803	12.7314	19.5821	21.6909	24.1767	31.1516
ENSMUSG00000025982	18.2891	18.8274	17.7085	26.1028	26.6155	22.4363	21.4997	26.9736	23.3139
ENSMUSG00000049044	50.489	42.7473	48.6993	28.934	27.4219	22.763	62.4204	27.8137	37.4277
ENSMUSG00000000740	101.327	92.4996	83.0456	102.442	127.207	94.2293	101.88	162.077	117.825
ENSMUSG00000027261	313.484	249.833	261.743	42.9386	48.4955	38.1374	160.03	96.7698	86.8961
ENSMUSG00000021484	26.4436	26.1634	25.3184	34.3011	34.9395	39.1208	34.0887	38.5165	38.8214
ENSMUSG00000092075	769.82	588.342	599.477	3.52786	7.03996	4.33071	125.249	90.0636	166.168
ENSMUSG00000026822	1.24669	1.91618	1.37075	154.346	156.073	391.419	15.5731	240.379	46.7953
ENSMUSG00000005312	47.6518	43.2793	45.1031	94.2388	90.9607	78.0738	52.343	64.4168	72.7423
ENSMUSG00000026131	4.09287	3.08318	3.75797	11.0439	10.045	9.0482	4.73361	7.65537	6.14152
ENSMUSG00000040213	26.4313	31.0279	35.0761	23.6924	20.7599	25.6458	38.1335	17.4298	25.1483
ENSMUSG00000025544	65.6129	60.8837	66.8532	94.0124	95.5034	92.3166	94.8836	96.7193	88.8018
ENSMUSG00000034957	121.94	127.953	138.047	90.8015	101.569	99.2967	91.1755	98.4863	118.857
ENSMUSG00000004789	22.7857	20.7431	21.4061	38.8574	41.3058	39.6226	23.6045	34.6286	29.3002
ENSMUSG00000031960	19.2646	20.8229	20.5058	42.4426	41.7946	35.9209	26.764	38.1215	36.0107
ENSMUSG00000038641	122.051	136.197	127.259	26.9157	31.3706	34.4069	93.4941	46.478	112.066
ENSMUSG00000018474	24.2158	22.2878	27.4586	22.8999	31.4158	33.4813	39.503	37.4806	35.3198
ENSMUSG00000010175	36.283	42.5426	48.8538	21.0422	28.6985	30.1243	29.9898	36.3234	31.5691
ENSMUSG00000025809	47.6951	48.1629	46.8963	75.3575	83.4591	65.1183	63.8968	89.352	74.0316
ENSMUSG00000040462	83.9032	99.9064	88.4962	95.8501	96.6985	114.048	112.756	84.7792	101.181
ENSMUSG00000018171	49.5915	44.2685	42.4762	68.3445	85.8457	73.344	76.5731	97.5244	60.2817
ENSMUSG00000033427	48.4524	51.9015	51.9221	24.2104	29.7256	30.71	43.4462	30.7428	41.3671
ENSMUSG00000026526	46.0336	41.8486	50.2609	120.157	115.748	134.424	52.0799	99.2661	63.2579
ENSMUSG00000030530	23.2887	21.0837	21.2687	30.5807	32.6677	33.3382	32.9242	34.9904	28.0127
ENSMUSG00000048087	125.772	129.094	138.394	145.271	129.29	152.2	101.853	76.1663	130.871
ENSMUSG00000042118	134.933	124.711	117.687	82.0835	85.0218	94.7157	88.6826	115.379	123.823
ENSMUSG00000037686	62.2041	57.8993	69.97	60.0696	68.4914	78.1945	81.7533	91.4614	69.4177
ENSMUSG00000025127	101.144	97.4221	103.113	57.368	74.7834	75.1373	123.057	111.044	99.3155
ENSMUSG00000045636	24.1809	24.4224	26.9654	30.0648	30.8817	28.9075	27.2185	23.7126	24.6204
ENSMUSG00000025016	30.1466	24.2025	26.1281	32.9572	31.3541	31.8713	35.9842	35.6641	35.0385
ENSMUSG00000022865	17.7062	15.5086	17.4712	67.9213	65.9126	45.6937	26.6994	48.1188	47.4411
ENSMUSG00000029632	259.716	259.783	270.658	142.797	153.249	148.036	185.638	187.447	167.186
ENSMUSG00000049152	131.773	119.558	125.567	49.9362	43.7882	46.7855	96.271	44.9555	77.2555
ENSMUSG00000073481	45.5628	43.0109	39.6506	25.7189	30.8438	30.2578	47.1463	37.9379	47.4888
ENSMUSG00000071650	43.8915	43.9831	44.8142	43.7192	43.5384	48.4502	51.5041	50.7277	49.7782
ENSMUSG00000061838	60.2372	63.4037	60.5823	47.1911	49.3558	46.8341	56.4516	46.7296	59.5889
ENSMUSG00000029390	90.4956	84.652	83.3832	94.3588	99.1974	91.0247	101.114	143.828	107.21
ENSMUSG00000024608	116.944	89.4503	97.1832	87.0836	118.301	108.2	97.4298	187.416	114.773
ENSMUSG00000031767	131.442	122.716	157.718	13.0117	14.1384	14.7798	30.9395	21.0831	35.5305
ENSMUSG00000015112	65.162	63.6017	63.0524	54.8916	51.7273	59.4532	81.019	72.081	73.2268
ENSMUSG00000055172	100.672	103.028	106.29	62.8279	63.9032	59.5673	100.345	66.322	90.046
ENSMUSG00000035242	118.918	94.3734	101.202	79.193	96.667	89.2511	124.84	130.32	114.015
ENSMUSG00000038612	42.6393	38.8789	41.8358	89.7977	107.158	74.53	72.6601	105.485	96.4993
ENSMUSG00000022403	21.975	20.7067	22.548	24.8717	24.589	23.0562	25.3871	27.5926	28.765
ENSMUSG00000031271	9.25963	8.99036	10.4341	216.075	172.628	132.843	67.4989	452.134	204.869
ENSMUSG00000030104	35.9334	39.9473	42.9955	33.4799	29.497	37.0517	41.3767	32.1962	41.5089
ENSMUSG00000027984	53.9368	55.4513	54.2113	32.9481	35.9086	38.2338	62.6101	46.3246	57.0109
ENSMUSG00000061477	132.817	132.579	123.009	103.951	134.295	110.43	118.219	200.079	141.028
ENSMUSG00000061315	32.6221	36.2919	34.9266	39.8213	42.6282	33.6755	33.6818	48.2101	39.9481
ENSMUSG00000015932	152.14	154.579	150.242	100.62	110.391	110.943	120.793	182.277	128.274
ENSMUSG00000079477	83.3465	81.4056	82.1952	100.636	112.561	97.7397	101.023	98.2686	107.022
ENSMUSG00000025190	67.9387	64.9361	106.945	225.915	199.093	228.133	36.5899	130.679	57.6025
ENSMUSG00000041459	26.8642	27.2926	26.5571	47.9603	57.5187	45.0959	23.5421	43.5915	32.3114
ENSMUSG00000045128	134.024	129.667	111.475	136.637	174.322	145.42	161.572	197.95	166.811
ENSMUSG00000025492	452.825	451.531	439.49	258.158	238.872	282.982	386.907	435.534	377.312
ENSMUSG00000020850	31.2082	28.0894	30.671	34.677	31.8266	32.4003	33.7905	32.9984	37.295
ENSMUSG00000020456	36.9556	31.1398	33.8283	61.6782	59.0217	59.0933	47.7418	40.6328	45.9865
ENSMUSG00000012848	140.968	128.065	114.129	135.329	169.208	131.045	148.215	232.244	167.374
ENSMUSG00000057113	69.5233	70.8386	69.003	125.676	148.882	113.553	64.5307	124.64	96.954
ENSMUSG00000033174	31.751	25.9195	26.1882	56.5645	72.3656	74.1732	52.6886	50.4302	46.9639
ENSMUSG00000025278	10.6252	9.43848	9.98415	52.0774	54.9654	36.3965	14.4178	48.2207	33.0634
ENSMUSG00000050565	23.5263	21.6284	24.9631	33.2556	32.8946	32.992	26.2805	27.5573	27.4583
ENSMUSG00000022708	6.9749	6.44568	8.41925	9.91896	7.73463	8.48506	8.20407	5.70883	8.36642
ENSMUSG00000028076	134.152	136.247	125.183	61.3626	78.5296	75.1269	93.1859	87.4502	87.8147
ENSMUSG00000004897	63.5586	63.0594	69.1696	94.1102	101.994	87.5489	109.647	104.701	95.4146
ENSMUSG00000071644	79.8081	63.6176	67.1269	91.7095	107.68	98.5554	102.721	154.803	116.064
ENSMUSG00000036309	124.875	115.591	117.762	98.2615	94.866	85.1923	108.477	123.212	118.248
ENSMUSG00000003226	15.4178	15.3177	17.6278	32.7971	30.0649	25.7057	17.5479	23.8128	24.2362
ENSMUSG00000009291	60.7863	59.1826	59.4491	61.4633	74.4324	72.7285	65.3932	67.903	65.7446
ENSMUSG00000022214	36.0319	30.6936	34.2184	22.624	22.5641	23.7097	36.4823	30.4213	34.441
ENSMUSG00000029426	29.0776	22.7916	25.04	39.1668	46.5275	43.3971	49.975	38.355	39.3768
ENSMUSG00000016921	50.9423	52.8168	49.9422	50.0604	64.6882	49.1878	44.2312	61.9953	49.4671
ENSMUSG00000038014	43.2962	43.8126	45.9117	52.0296	53.5994	47.0173	49.6352	51.4231	50.0275
ENSMUSG00000024070	31.6451	28.8039	33.3903	14.8021	14.8581	13.2834	23.431	19.0206	19.347
ENSMUSG00000093930	64.0795	74.9767	51.0186	27.3107	38.1627	32.3686	55.434	54.2891	54.1035
ENSMUSG00000027620	29.5418	31.7508	29.8177	39.6993	45.9695	37.5081	27.0356	45.5584	36.6654
ENSMUSG00000018707	9.92957	9.33804	11.5913	23.8743	22.3019	23.3656	15.3628	17.5315	16.3742
ENSMUSG00000020821	30.4797	23.4238	29.8963	35.1531	38.0216	40.8844	39.0357	40.0827	33.7786
ENSMUSG00000022887	23.0601	21.9872	20.4461	22.3717	24.8325	25.798	24.9397	24.4776	26.2119
ENSMUSG00000052562	148.662	131.957	153.814	14.9638	16.6341	10.4172	77.0657	39.6576	62.1434
ENSMUSG00000042476	21.5364	17.9285	23.1351	28.8642	29.1537	31.0106	29.4689	29.8117	23.4147
ENSMUSG00000022546	70.1503	75.2215	75.6696	65.7408	82.3068	85.2816	84.686	84.6252	113.386
ENSMUSG00000039361	10.0388	10.393	9.97502	23.6513	23.92	19.7901	12.392	18.1309	14.5629
ENSMUSG00000020190	23.6976	16.5926	18.8804	110.651	113.1	106.653	61.2236	64.4066	70.3234
ENSMUSG00000028405	58.6823	55.8788	59.2114	39.3343	42.9745	39.0024	62.3997	45.9123	58.024
ENSMUSG00000034450	194.519	188.113	176.523	35.2448	47.8779	43.6066	110.215	41.6084	95.9187
ENSMUSG00000015357	127.688	123.515	119.797	90.4867	91.5594	85.834	39.518	38.0996	41.2058
ENSMUSG00000032271	40.0837	31.6018	39.3064	262.214	294.493	450.776	62.8176	164.869	105.547
ENSMUSG00000029776	36.4408	38.6716	38.1923	13.835	15.8959	15.6827	23.2559	15.5954	22.3255
ENSMUSG00000070644	46.7307	44.0144	40.6682	47.9791	39.0747	51.5816	66.5063	65.8303	59.9896
ENSMUSG00000019802	25.4668	27.5425	28.4892	29.7885	27.5738	26.2748	27.4243	25.2127	26.8918
ENSMUSG00000001211	25.845	24.5275	24.0005	38.0015	41.9195	39.0215	32.7458	33.3739	28.7149
ENSMUSG00000017404	253.502	253.796	247.218	215.319	228.949	178.083	214.695	338.574	258.188
ENSMUSG00000026687	86.3807	85.6982	84.0501	56.4581	69.7677	68.8587	76.3676	56.9876	67.8693
ENSMUSG00000025860	26.7172	24.5374	28.1143	23.3515	25.5958	22.2241	22.4533	28.9824	28.1674
ENSMUSG00000000673	80.4166	77.4226	81.6584	23.7316	28.7917	35.3239	53.8281	39.1485	55.0155
ENSMUSG00000063077	12.9201	8.85587	12.3195	16.3209	15.5467	14.9783	16.0001	11.9548	13.0925
NA.1
ENSMUSG00000009927	101.192	100.321	92.0522	73.0856	84.959	67.2613	83.198	131.824	86.3811
ENSMUSG00000064357	433.042	648.145	264.864	645.162	158.879	385.72	458.099	269.095	315.082
ENSMUSG00000022253	57.3702	49.1271	53.2112	27.2552	29.9388	29.3536	57.6679	35.9438	51.0518
ENSMUSG00000012428	32.8138	31.789	29.4161	84.0195	73.6369	65.319	72.6031	129.13	81.9865
ENSMUSG00000025089	32.0026	27.3825	28.4657	45.3124	42.6603	71.0914	54.2499	45.5042	42.3321
ENSMUSG00000018417	29.0613	26.102	25.7227	14.3043	15.1329	19.407	21.8627	19.783	21.6977
ENSMUSG00000040850	22.7606	18.5251	19.8747	36.1932	35.0134	30.9629	32.8105	27.0086	29.3725
ENSMUSG00000112129	67.7355	65.4906	73.933	35.6787	43.5952	51.9917	59.5792	58.2976	58.4889
ENSMUSG00000026072	15.7797	12.6265	10.1828	51.2809	48.6151	46.3689	31.8754	63.114	33.3186
ENSMUSG00000067225	221.545	336.893	239.647	32.5825	38.2591	35.6484	103.199	57.184	158.552
ENSMUSG00000038900	59.0345	61.6553	54.191	59.9619	69.9006	58.1505	52.2912	115.467	73.0206
ENSMUSG00000015970	28.8935	25.7847	27.4344	37.8181	38.9845	39.2168	43.3466	37.8878	39.2001
ENSMUSG00000019368	65.624	51.7592	62.4463	56.0546	58.0513	70.0633	78.971	74.3867	78.4299
ENSMUSG00000023044	116.087	76.7699	83.9192	15.3479	27.8088	17.701	75.9709	24.0728	52.1598
ENSMUSG00000008668	109.372	111.512	95.6566	84.6571	91.9843	81.515	85.2686	135.888	94.636
ENSMUSG00000026368	119.493	100.937	112.21	64.4055	55.1367	63.1032	97.2452	70.2275	107.561
ENSMUSG00000029840	48.9836	42.7307	48.3481	71.6024	69.9742	59.6917	57.5576	77.0331	71.1846
ENSMUSG00000004535	19.4968	18.2552	18.8632	30.7659	30.1304	27.5643	20.1374	26.5063	27.0024
ENSMUSG00000066232	16.9813	14.3525	16.1695	29.3368	28.3586	24.9705	16.9277	25.4915	22.764
ENSMUSG00000005534	13.7275	12.3211	13.3507	19.7467	20.3617	20.9338	17.1231	17.5206	15.4283
ENSMUSG00000006932	35.6713	28.983	33.5142	57.1772	60.9322	49.4087	42.1925	53.8758	49.299
ENSMUSG00000020361	27.5473	27.2765	28.7129	61.2445	62.4052	53.4375	33.3804	53.431	48.2484
ENSMUSG00000030934	194.05	166.215	210.307	29.6278	55.092	60.5263	68.1527	55.3967	57.4739
ENSMUSG00000044749	41.7172	25.1965	33.9698	33.5326	31.3596	43.6577	58.1737	39.5514	42.4027
ENSMUSG00000047215	72.0524	56.8743	57.4251	59.4624	81.0664	66.424	72.5515	130.684	84.3718
ENSMUSG00000020865	26.1385	30.4053	29.1708	37.2786	35.2739	36.23	38.2341	49.6798	35.8818
ENSMUSG00000026878	16.2269	14.7835	16.5587	17.3074	18.33	16.0698	15.8962	18.1067	18.8883
ENSMUSG00000029247	87.3182	77.4395	87.5767	51.7101	55.3468	55.4536	79.4572	71.3135	86.2171
ENSMUSG00000059495	12.5995	7.86138	10.9443	22.9796	21.0933	22.1768	18.9373	16.7145	18.4635
ENSMUSG00000034160	24.8872	25.8137	28.6959	20.8441	27.1512	22.6672	25.7312	32.6679	27.9907
ENSMUSG00000021910	16.3134	16.1909	17.3728	13.0498	16.0469	16.0748	15.1797	19.8002	17.5263
ENSMUSG00000018379	32.5914	32.9421	34.1338	49.2071	55.6161	41.6101	31.7327	55.2113	44.0157
ENSMUSG00000025362	134.777	137.807	129.435	155.903	151.154	121.902	135.45	174.075	164.485
ENSMUSG00000021751	61.6556	66.3645	57.1653	59.263	64.86	67.964	52.5703	62.5238	66.6215
ENSMUSG00000033184	23.5597	23.9256	23.0589	30.0842	30.4269	27.4784	21.8392	30.6604	28.1843
ENSMUSG00000058997	14.9534	15.7019	14.7749	18.4287	20.4963	24.3334	18.0113	17.5934	15.8158
ENSMUSG00000026839	38.9076	28.6324	40.1986	3.15912	2.71427	3.75652	31.3696	2.30363	24.9395
ENSMUSG00000022261	89.5547	90.3394	86.0766	50.6559	47.3315	44.5111	66.1721	49.085	58.6148
ENSMUSG00000006699	69.5339	61.6727	59.2223	82.893	90.1919	76.2029	69.3392	101.593	80.3416
ENSMUSG00000038745	62.9547	73.7856	67.726	19.3612	21.4875	20.4343	42.5001	28.0615	42.1319
ENSMUSG00000026219	11.407	9.33514	10.5448	16.9524	16.346	16.5115	12.0467	15.7908	14.9592
ENSMUSG00000017453	140.636	149.717	146.111	40.9307	47.8087	52.2473	107.151	58.3583	91.6872
ENSMUSG00000024843	25.5336	26.2016	29.0365	22.3229	27.6859	14.7026	7.33119	23.1894	18.0052
ENSMUSG00000038733	24.2388	20.9361	23.9784	33.5087	36.7735	30.8064	25.7873	29.1976	27.089
ENSMUSG00000059291	90.5231	94.2532	84.5708	74.5784	92.1608	72.3576	75.9659	115.124	89.4114
ENSMUSG00000027706	48.7024	52.6921	51.5525	49.9722	51.4773	48.455	58.001	44.8196	54.2942
ENSMUSG00000055436	25.6151	27.4193	28.1228	23.6175	29.5363	21.9125	19.7487	27.6947	25.5906
ENSMUSG00000062825	27.2898	26.0722	28.153	111.687	119.221	73.016	39.5408	79.1178	125.11
ENSMUSG00000020917	59.1856	43.7822	52.0039	28.569	28.4622	25.7726	40.3553	33.2744	41.9416
ENSMUSG00000057074	107.434	111.966	96.1099	55.5503	67.0299	55.1486	105.812	67.3499	115.628
ENSMUSG00000037805	85.0506	86.3973	81.407	95.8438	117.868	85.8892	78.8813	135.565	97.0849
ENSMUSG00000024576	17.6989	17.715	18.0381	26.6101	26.0258	24.8418	16.5847	27.2098	23.2194
ENSMUSG00000020585	127.059	124.148	117.837	110.197	121.159	108.293	118.504	135.538	129.423
ENSMUSG00000037331	29.2535	28.4252	32.3029	41	42.3346	41.0283	29.6899	31.3944	34.8526
ENSMUSG00000054619	147.466	133.819	139.275	32.6603	31.7435	37.119	114.779	37.7778	76.5094
ENSMUSG00000021417	27.3266	24.7018	23.9454	39.1476	51.1352	47.4917	56.401	52.3472	39.0398
ENSMUSG00000032359	64.4579	55.4353	59.6381	31.9746	36.0148	35.2916	59.568	47.4712	50.0681
ENSMUSG00000020612	45.5104	42.3507	46.6318	65.5153	68.1821	57.5656	47.5955	66.4425	56.2688
ENSMUSG00000057530	42.0459	41.6755	40.2859	29.2641	33.2865	31.7855	51.3719	33.839	44.5628
ENSMUSG00000061740	67.1712	75.9394	71.3797	35.2133	49.1768	45.5539	56.6032	47.4327	55.0737
ENSMUSG00000024335	17.9769	17.0095	19.6213	44.8853	45.8752	35.7923	23.6512	30.2981	27.7181
ENSMUSG00000037487	10.8959	9.18516	11.3322	17.6937	17.8455	17.7295	15.9089	16.6724	14.4857
ENSMUSG00000078566	114.745	103.791	109.398	56.7295	63.5696	79.5647	94.2746	89.7869	95.3622
ENSMUSG00000075705	203.759	205.881	198.756	105.148	119.497	120.647	225.83	154.672	198.766
ENSMUSG00000038462	189.862	163.482	167.507	150.679	170.728	148.68	167.798	164.509	166.99
ENSMUSG00000028649	5.94146	5.84821	6.3306	7.31374	8.01548	6.94599	5.7001	7.56321	6.70701
ENSMUSG00000046364	79.062	83.5933	71.9622	74.7725	91.399	68.2368	69.4601	114.13	81.8705
ENSMUSG00000063457	374.313	356.713	310.323	339.927	363.256	276.186	319.916	469.546	384.01
ENSMUSG00000027580	19.6227	18.581	20.414	16.0745	16.9554	15.65	18.7489	21.0771	20.3848
ENSMUSG00000025651	54.0459	55.7662	54.0552	53.9134	55.0893	50.1148	52.652	50.2809	56.9564
ENSMUSG00000030884	98.899	91.1039	91.6654	75.643	83.9947	83.1049	82.6164	95.744	91.6443
ENSMUSG00000062762	46.0912	44.5846	48.0546	48.6245	53.1068	68.4329	37.7895	41.1183	36.5998
ENSMUSG00000028788	42.3302	43.9315	40.3535	59.2311	62.8075	43.5238	48.461	59.1251	53.6772
ENSMUSG00000053898	93.811	104.595	89.9916	96.7775	112.429	99.4263	105.755	107.598	91.2939
ENSMUSG00000035780	181.78	158.638	165.132	57.1924	54.3897	49.078	90.7487	67.5966	97.7554
ENSMUSG00000021111	25.6035	24.1567	27.5203	44.3021	44.6725	37.8575	29.7433	36.6424	36.9641
ENSMUSG00000056201	61.5935	65.2019	59.0237	77.2692	84.1052	64.2709	79.6199	124.392	89.6494
ENSMUSG00000020538	21.7921	31.1968	32.4936	6.78287	6.6203	5.42838	54.2138	34.5362	84.9704
ENSMUSG00000015083	239.237	218.821	231.038	90.3206	95.2771	98.9291	174.04	150.434	143.288
ENSMUSG00000022752	18.1904	18.8262	20.0729	27.461	31.2455	26.5012	20.1357	25.8826	23.3892
ENSMUSG00000045991	9.93892	8.47663	9.36665	10.1851	12.8878	11.3299	15.8749	14.7436	13.1164
ENSMUSG00000060938	152.603	169.394	149.604	128.811	146.772	114.41	133.879	213.834	163.148
ENSMUSG00000000301	127.976	127.007	125.851	65.6381	73.5657	74.1398	125.791	100.127	111.09
ENSMUSG00000020572	30.322	24.4855	26.4852	17.1589	18.8684	18.6772	65.2765	53.3276	71.7319
ENSMUSG00000078674	434.172	549.043	0.322174	134.258	57.6425	73.6082	179.81	70.5686	93.606
ENSMUSG00000022565	5.30534	4.72991	5.73588	17.363	17.7744	16.1905	9.65897	23.9031	15.4017
ENSMUSG00000054808	29.694	26.0764	27.0428	40.5226	44.856	40.1777	31.1819	42.9429	35.1833
ENSMUSG00000026014	5.9933	5.98515	7.04546	12.6441	10.8073	9.73301	9.09906	11.4077	10.5061
ENSMUSG00000001924	41.0386	36.7257	38.0512	46.9833	50.1529	48.5325	46.7386	49.853	49.7443
ENSMUSG00000039168	99.994	102.184	98.7586	91.5934	92.5262	96.4388	129.309	102.859	140.368
ENSMUSG00000000171	240.166	173.465	204.028	150.116	175.97	155.684	174.73	197.217	192.535
ENSMUSG00000028211	27.5242	14.2781	18.3012	55.5128	51.424	37.599	18.8383	33.2834	25.0518
ENSMUSG00000022419	30.7112	25.7021	31.1051	16.5262	13.7921	15.8954	29.7527	16.3023	23.0719
ENSMUSG00000051391	19.2016	19.9246	21.2187	77.1173	76.492	64.7009	28.9472	59.8115	43.5462
ENSMUSG00000020483	88.5265	73.8156	83.6117	77.5811	96.3664	83.8102	86.0287	54.7538	84.3875
ENSMUSG00000074264	76.0668	71.9106	75.3837	43.2164	52.3442	61.8559	58.7753	41.4621	59.3931
ENSMUSG00000038991	34.248	40.0773	35.1682	41.6604	43.2649	40.5484	61.1922	49.0874	55.5223
ENSMUSG00000009281	95.726	102.331	104.18	52.5093	61.0055	60.0764	80.9568	81.337	82.9329
ENSMUSG00000032803	20.1385	20.6663	21.0662	40.1925	43.6621	35.2409	26.4108	35.8833	31.4189
ENSMUSG00000036606	26.4933	24.0989	24.4704	27.9656	28.1965	27.9811	30.2685	31.0518	32.205
ENSMUSG00000029447	43.925	41.0259	41.4881	80.7766	78.8482	66.4125	47.7917	86.7352	69.5284
ENSMUSG00000024587	32.6461	31.9653	31.9402	67.4712	74.4113	67.9127	41.9479	63.5632	49.8916
ENSMUSG00000005268	15.1508	15.3956	20.5491	9.56577	8.82081	6.75949	13.084	12.4666	18.5214
ENSMUSG00000012405	89.827	80.1569	79.0855	80.4462	96.7532	74.6641	78.8034	138.203	97.9711
ENSMUSG00000071415	112.739	110.358	102.54	122.273	140.044	119.054	109.02	147.682	120.864
ENSMUSG00000031938	27.5375	27.9928	27.3342	15.4812	17.3427	14.7633	20.9666	14.6095	18.3224
ENSMUSG00000059811	20.8675	17.8935	21.245	30.5105	30.2735	33.3184	15.4744	21.1055	16.6301
ENSMUSG00000014956	19.0958	15.8965	17.8873	22.0368	22.548	19.5781	17.6562	23.7344	19.8839
ENSMUSG00000030108	84.8895	87.6397	76.7111	49.6146	55.4317	46.5798	101.614	64.1557	80.4133
ENSMUSG00000007892	431.919	403.508	359.817	370.933	514.604	446.068	468.992	717.765	415.297
ENSMUSG00000022477	31.7181	33.2796	33.8659	66.8952	77.6798	79.7286	46.1572	54.3203	55.3912
ENSMUSG00000025199	44.3845	39.267	47.9148	38.8256	45.8929	40.4833	43.8023	37.2834	37.3628
ENSMUSG00000018574	70.5292	62.091	65.3402	83.702	94.0843	91.3561	89.4255	82.8414	73.8908
ENSMUSG00000010025	40.6187	37.1214	37.2595	16.6321	25.5575	22.2802	41.9143	24.924	45.5146
ENSMUSG00000027002	31.291	26.3715	28.5649	61.2821	56.6429	52.8584	41.3732	53.6942	49.5111
ENSMUSG00000093674	171.992	144.809	146.797	186.201	191.539	158.147	160.535	261.301	144.673
ENSMUSG00000022742	38.0804	37.5109	36.9411	27.7311	30.1969	32.1829	31.5354	33.3605	31.0258
ENSMUSG00000010277	25.2154	23.111	25.3204	22.1307	21.4719	22.7577	25.0363	26.3835	27.3197
ENSMUSG00000035769	47.2237	44.7166	53.0687	38.4998	49.355	45.8221	57.3591	47.2252	49.3778
ENSMUSG00000016256	114.91	116.159	106.198	153.656	196.749	188.039	174.611	154.622	139.363
ENSMUSG00000035325	20.0128	21.5595	22.7928	29.841	29.3146	30.9338	22.1189	28.2421	27.975
ENSMUSG00000029669	79.303	76.8437	83.5929	47.264	51.9928	51.17	70.2747	52.9847	58.4152
ENSMUSG00000025935	65.2943	75.5034	64.4822	49.4912	47.8523	49.1746	64.0319	75.7186	65.6513
ENSMUSG00000026353	29.9098	34.8813	31.3192	66.3171	62.0526	58.7114	34.3855	51.8049	54.893
ENSMUSG00000001440	21.5516	21.3438	21.7442	41.8783	47.2269	42.0283	25.3753	43.3396	36.7436
ENSMUSG00000022234	55.1891	46.4741	50.1807	88.148	96.3039	76.4686	68.456	115.969	98.6678
ENSMUSG00000020402	72.7597	68.6546	68.7301	75.7882	83.9184	79.0934	81.1759	81.1467	86.6555
ENSMUSG00000030560	19.1302	19.8776	23.6014	41.1718	38.1938	33.6245	47.266	37.5289	48.5963
ENSMUSG00000030655	5.43827	5.09617	6.04953	13.3431	13.0236	11.1785	6.74755	11.2001	9.1068
ENSMUSG00000026626	23.0301	24.6685	26.3694	23.8195	27.185	22.3437	16.5427	20.9903	19.428
ENSMUSG00000024921	10.2607	8.89678	9.93211	6.63442	7.64084	7.49673	12.4499	9.26666	11.2432
ENSMUSG00000044986	69.3856	69.0993	68.3694	29.0202	38.9095	33.7742	45.1108	48.3749	58.8738
ENSMUSG00000044788	25.9164	22.1833	27.6181	17.6642	21.1769	22.7485	19.5281	20.3673	19.7022
ENSMUSG00000005981	66.3766	64.8179	67.9768	54.0561	49.563	49.2671	59.2861	52.2294	63.154
ENSMUSG00000053931	42.1888	40.2458	40.1042	38.4219	42.5624	33.8579	63.6318	58.0838	63.3336
ENSMUSG00000006498	16.1026	19.7293	21.4603	54.3758	54.4932	39.256	23.5493	43.3445	36.8216
ENSMUSG00000028759	18.5403	18.9978	20.2318	13.5931	16.2842	14.7675	18.0194	18.1773	18.3713
ENSMUSG00000003948	34.1195	32.3669	36.2082	41.545	47.2714	44.1192	46.6775	46.5558	39.1106
ENSMUSG00000034566	112.469	122.158	114.225	91.9953	101.015	95.6497	88.4409	108.613	97.9348
ENSMUSG00000046027	31.1436	29.4991	27.5477	20.318	25.5412	27.1431	28.7176	31.1618	28.7042
ENSMUSG00000032601	21.965	18.3399	22.1616	25.5683	28.6483	27.617	21.9712	22.3083	23.3999
ENSMUSG00000026434	21.5538	18.9626	19.7015	21.2652	25.0713	28.4288	20.6716	25.7799	24.0545
ENSMUSG00000020986	26.0734	23.5384	26.48	39.3529	38.5786	41.6782	28.2937	37.1698	28.098
ENSMUSG00000042305	49.9428	40.8332	47.7933	29.5132	32.7521	33.2021	54.1829	43.3082	41.7957
ENSMUSG00000024294	12.4557	10.5489	13.5538	15.5331	16.8031	15.2296	14.1225	13.8334	13.3984
ENSMUSG00000028607	41.2163	42.7747	40.8205	91.6238	95.6189	95.8435	61.604	63.7136	60.453
ENSMUSG00000045216	23.468	25.3525	27.1266	21.1643	23.2015	23.2602	27.6657	24.074	28.6266
ENSMUSG00000029311	48.9396	51.6399	45.8151	37.5235	44.5159	38.0373	56.3429	31.9877	45.1432
ENSMUSG00000026034	19.8595	19.2725	19.8041	14.6562	19.5165	15.0523	13.8922	18.7791	15.1816
ENSMUSG00000005625	34.5397	37.2903	34.4117	75.5379	86.3397	77.2079	45.5861	75.1037	57.1837
ENSMUSG00000037270	5.09756	4.09563	5.24912	5.60764	4.95186	5.29301	4.20727	4.02942	4.07847
ENSMUSG00000041237	101.26	64.3164	69.1649	15.0831	20.7191	12.5866	45.8245	26.4963	32.9115
ENSMUSG00000030313	7.09864	5.75333	7.26643	8.02722	7.9717	7.32312	9.26816	9.19169	8.07694
ENSMUSG00000022890	62.7089	64.6455	61.7911	34.5725	38.4996	36.1622	46.0849	50.3843	45.4744
ENSMUSG00000026491	10.3889	9.32525	10.5996	11.0986	12.3775	9.27955	9.21887	7.86528	10.2409
ENSMUSG00000024899	39.6266	39.3355	43.8643	19.4418	20.5956	22.5451	48.3137	25.0247	49.6622
ENSMUSG00000028249	12.767	12.707	11.7935	28.9143	33.3882	21.673	16.8151	36.1138	26.3121
ENSMUSG00000009376	11.7108	9.96672	11.5982	21.5419	20.6089	21.5329	25.4615	21.8077	22.4319
ENSMUSG00000045302	14.5568	18.4653	18.2978	20.3116	22.539	22.0645	17.8056	25.3375	21.5524
ENSMUSG00000032602	27.2025	25.9558	28.4839	32.3218	40.0431	38.9737	33.5115	37.8773	26.6189
ENSMUSG00000022500	19.3151	19.0089	20.4988	39.1132	39.8898	32.9427	22.6671	30.4707	26.072
ENSMUSG00000000876	72.0287	65.32	67.5689	58.4191	78.4374	63.0123	43.8394	30.716	28.1157
ENSMUSG00000014313	56.7348	58.3055	53.192	30.6552	31.772	33.9755	39.763	44.7755	39.0444
ENSMUSG00000109644	43.5604	44.7838	49.2481	28.4933	32.5541	37.3216	38.4037	45.3023	41.0595
ENSMUSG00000001467	45.0296	44.7608	37.8515	15.3059	13.2708	14.5665	47.3692	34.6399	31.0933
ENSMUSG00000017677	26.7678	21.9465	19.2196	28.4318	47.7602	23.2275	48.9324	64.0117	28.7313
ENSMUSG00000022836	14.959	15.0576	13.9795	5.2809	6.89809	7.36583	12.7819	13.7968	15.5785
ENSMUSG00000073702	93.8166	100.576	95.277	72.1213	80.9551	76.0142	72.4107	123.304	83.0688
ENSMUSG00000074639	131.484	141.11	142.172	66.58	60.94	80.0994	119.41	129.083	127.61
ENSMUSG00000085438	13.2529	10.7788	12.0181	13.4095	14.153	14.998	12.5801	15.4134	14.5741
ENSMUSG00000022312	92.7154	94.389	89.6822	77.4565	84.9649	72.0774	84.5992	108.321	103.499
ENSMUSG00000027940	13.3128	11.664	10.9927	26.6129	27.2483	24.2613	20.7099	41.8437	30.4505
ENSMUSG00000062203	21.6333	17.6916	19.0576	33.5425	31.9791	28.8434	24.6669	33.0884	32.6007
ENSMUSG00000042406	44.8819	62.3956	58.7364	84.9472	96.5408	68.2749	45.7143	79.2007	62.7794
ENSMUSG00000029458	15.4131	11.8586	15.3566	20.0979	21.8107	21.6942	22.2633	15.7234	13.7079
ENSMUSG00000042010	20.8407	11.053	15.4213	13.9137	16.0304	19.2812	15.6089	11.2374	19.2445
ENSMUSG00000050445	131.222	174.372	132.103	102.41	88.1262	111.326	9.1647	11.1167	28.6416
ENSMUSG00000049580	45.2742	47.2652	47.9887	36.0748	53.4714	49.9495	42.6434	40.3242	42.8599
ENSMUSG00000044221	44.5528	48.9631	45.644	52.2181	55.4588	49.9915	48.5396	48.1656	50.3551
ENSMUSG00000030972	49.3966	48.8715	51.1858	17.0707	21.1664	19.9567	42.9163	24.805	44.1421
ENSMUSG00000008575	10.0869	8.48754	9.93098	8.06966	7.61749	7.18533	11.3462	10.5637	11.0499
ENSMUSG00000027367	30.1578	26.4288	28.7674	22.85	25.0367	24.4008	27.6306	26.8963	25.8491
ENSMUSG00000019951	13.2384	13.6227	15.7273	17.2568	16.368	14.9645	13.4463	17.7462	15.7442
ENSMUSG00000064358	258.887	280.428	224.239	120.362	117.974	117.484	193.756	264.718	128.575
ENSMUSG00000049339	45.3255	38.2419	44.0092	34.6444	41.8429	39.2667	68.056	48.2382	55.0145
ENSMUSG00000023977	12.9117	10.7317	12.6166	13.1776	14.6483	13.8123	17.2488	14.0197	14.3
ENSMUSG00000026260	48.2376	49.6336	50.5067	40.7329	43.6792	37.348	45.3053	38.8458	44.3343
ENSMUSG00000021620	47.8238	34.8276	43.3783	38.5832	41.6611	39.8622	50.0061	48.0713	43.5263
ENSMUSG00000031812	17.1736	15.1963	16.0035	17.758	19.466	23.3373	19.6987	19.82	19.5605
ENSMUSG00000017221	15.3368	17.5397	16.6943	43.5419	41.3012	37.4619	28.4697	38.859	35.1388
ENSMUSG00000071172	12.7018	13.4298	11.4933	19.8498	23.9157	19.6033	11.5278	30.4613	21.6809
ENSMUSG00000059263	8.4937	8.72542	8.38637	13.8252	14.7165	12.2809	10.327	10.4036	10.3271
ENSMUSG00000031278	26.0704	20.2466	26.2204	26.937	30.3271	22.9111	20.8619	33.5738	31.8037
ENSMUSG00000035885	252.135	289.359	280.502	215.16	191.015	183.317	230.281	203.985	243.868
ENSMUSG00000034171	25.8232	25.1189	25.5295	10.838	11.7583	10.5352	21.4816	13.189	16.0773
ENSMUSG00000089678	69.3887	73.531	69.2255	28.6432	33.4697	35.5139	33.9238	39.3533	44.949
ENSMUSG00000006304	54.7255	56.7126	54.0145	70.201	75.095	62.8806	72.5219	90.6527	79.6835
ENSMUSG00000056999	14.4085	14.5436	14.187	24.1958	22.1456	21.9549	19.1215	17.3619	20.0795
ENSMUSG00000035545	20.0123	22.5186	22.1144	16.0694	22.5389	19.1632	22.1014	26.9551	23.6051
ENSMUSG00000022270	21.8546	18.4041	22.7682	62.6647	57.6394	56.2407	23.9701	39.5488	35.5677
ENSMUSG00000053436	28.3455	23.8415	26.0013	28.3254	35.0947	36.3326	32.4281	41.0429	33.8448
ENSMUSG00000035203	44.9622	44.7437	47.1292	44.5149	53.0674	46.4088	65.1884	55.9364	53.3402
ENSMUSG00000036138	28.0004	26.2587	25.2004	26.5214	33.0991	38.5614	39.6359	35.3566	35.1997
ENSMUSG00000024222	12.6221	11.904	10.4273	11.685	13.1421	25.2755	18.6057	18.3637	13.8971
ENSMUSG00000018428	31.404	31.1553	34.8934	27.2525	31.0786	33.6937	32.5993	37.0431	31.9519
ENSMUSG00000003464	30.5462	30.8208	29.9033	45.1457	50.1114	48.0062	38.6653	52.4481	39.6807
ENSMUSG00000028234	32.5149	30.9281	27.9611	34.4422	38.9917	31.4375	35.9801	54.7746	36.3177
ENSMUSG00000047187	56.7242	59.9804	53.7648	73.6505	74.831	65.9292	65.0657	80.3259	71.94
ENSMUSG00000017760	25.2357	29.0886	26.6737	27.7172	32.2191	29.2192	30.0364	27.3169	32.7259
ENSMUSG00000039703	17.9108	14.4303	18.2402	51.9537	49.6401	44.5707	27.2176	36.3421	35.2762
ENSMUSG00000032116	12.6414	13.3192	11.6527	15.3324	13.8974	14.8855	14.8048	17.4662	16.8304
ENSMUSG00000025792	26.0711	28.1471	26.9053	31.6489	35.0092	37.6829	55.2149	51.0997	54.7228
ENSMUSG00000002748	8.80397	7.87335	9.41594	9.70063	11.6623	11.3091	10.4661	11.1465	10.3311
ENSMUSG00000052305	234.862	216.463	106.019	171.052	248.139	166.453	66.2079	139.675	263.156
ENSMUSG00000003402	25.573	24.7076	25.8096	32.3755	35.8355	37.6924	37.3083	39.9215	35.661
ENSMUSG00000000078	3.40203	3.00036	2.79766	67.4178	65.5992	34.5811	9.2866	56.8329	36.7793
ENSMUSG00000049422	85.2201	99.6042	88.3647	82.4952	86.5774	73.5891	101.085	78.1827	106.473
ENSMUSG00000025364	35.7022	35.714	37.1856	57.834	65.0828	51.1207	46.2834	64.8497	58.4339
ENSMUSG00000028517	44.5355	46.2611	42.3492	44.4119	56.6934	50.1261	37.0638	43.5783	49.6122
ENSMUSG00000031438	39.52	43.8587	41.6911	34.9527	39.8225	35.3365	48.0493	42.3865	43.1257
ENSMUSG00000024694	74.9366	71.5554	72.8821	1.64332	1.45302	1.13544	24.2902	2.74879	13.0051
ENSMUSG00000017776	26.1769	23.5384	26.4149	34.3007	36.9696	33.8098	28.4419	36.1758	29.0678
ENSMUSG00000068036	9.03355	8.0911	7.98751	19.0483	18.7717	21.7312	10.2135	18.4845	13.0334
ENSMUSG00000021748	33.3583	30.7494	32.9421	36.7094	36.686	36.4039	35.2291	36.4654	38.433
ENSMUSG00000008683	22.4145	20.7449	18.4695	20.5777	23.771	18.6107	18.4702	33.8963	22.0306
ENSMUSG00000024997	105.295	98.3093	96.0392	79.8198	87.7128	81.9964	86.6074	116.428	111.871
ENSMUSG00000004951	4.97388	4.28411	4.5045	134.684	108.678	123.369	153.941	216.327	360.339
ENSMUSG00000044786	18.5478	18.808	24.4145	48.0423	42.3864	26.2763	40.4045	41.5403	39.4379
ENSMUSG00000051483	37.8583	42.6985	38.2446	52.0879	59.983	48.3746	68.5293	65.1891	62.0897
ENSMUSG00000021957	15.3591	14.9305	13.6979	19.2603	20.5107	16.5162	21.5018	23.6597	23.6913
ENSMUSG00000011752	65.808	57.5187	60.5442	75.3291	80.8368	80.0374	68.0191	89.9785	82.5246
ENSMUSG00000060657	13.6005	11.971	13.5528	9.98733	9.97988	10.4585	16.128	13.1407	13.2542
ENSMUSG00000036083	26.1331	24.8677	26.9801	7.41429	9.62595	11.0185	21.2009	24.2376	20.9395
ENSMUSG00000028082	12.6865	10.6399	12.7283	16.5397	17.2407	16.8642	18.0365	14.5942	15.6893
ENSMUSG00000060429	25.7691	16.2349	21.8217	36.9835	39.4394	34.0238	21.1793	27.8721	24.4331
ENSMUSG00000036438	91.798	92.0904	85.475	105.024	120.332	100.39	73.141	135.226	98.9668
ENSMUSG00000019947	9.8773	6.63127	7.10337	11.8624	13.6147	9.48258	13.6125	13.3437	13.6812
ENSMUSG00000071551	16.6753	11.9814	16.1583	18.7769	17.6457	17.5367	32.5579	15.3488	26.5271
ENSMUSG00000006005	9.7644	9.98356	10.4123	18.6947	18.3292	16.1826	10.743	14.1379	14.5382
ENSMUSG00000030629	34.3573	35.9652	39.0313	27.5128	32.6099	29.911	31.3527	32.6859	26.0903
ENSMUSG00000030237	13.1166	13.9271	15.544	33.4711	25.2149	26.1139	10.4706	13.3912	25.8898
ENSMUSG00000003526	23.1624	23.3139	21.6637	7.74488	10.2066	13.5545	18.864	8.26432	21.8549
ENSMUSG00000031311	24.0542	26.5972	26.6064	33.3998	36.794	30.6733	30.5228	37.102	33.9503
ENSMUSG00000058056	11.8499	12.3494	12.7875	15.0654	15.5013	13.1638	11.6312	13.3107	11.4486
ENSMUSG00000008475	51.0378	48.215	48.7742	64.6676	67.4091	55.8845	61.1958	80.4176	69.6423
ENSMUSG00000032238	10.0867	6.71756	9.41548	15.6428	14.9205	11.3054	12.4462	10.703	9.25431
ENSMUSG00000005069	31.8164	27.6378	28.9326	36.7712	47.2974	41.5366	36.1331	40.6191	36.4414
ENSMUSG00000002102	42.5337	35.959	38.2716	55.8184	61.9204	63.0694	51.413	68.55	61.6472
ENSMUSG00000069045	26.4029	24.1834	20.0123	36.9412	35.0578	31.6807	19.4378	31.9381	26.0345
ENSMUSG00000026083	10.5006	13.6956	12.8721	17.7989	18.5488	16.0747	10.8488	14.2984	14.1046
ENSMUSG00000030244	51.9148	45.4285	46.8265	34.0342	32.8214	35.446	73.3728	58.3724	47.3762
ENSMUSG00000000340	56.8942	52.9982	56.5819	27.055	27.7388	27.9595	41.898	30.4605	43.4921
ENSMUSG00000021670	13.2499	10.7505	10.3993	13.1062	12.2985	14.4485	17.1274	12.6255	23.2664
ENSMUSG00000001542	13.4378	12.7775	12.6824	19.7035	17.5161	16.6282	10.1022	12.9007	10.5901
ENSMUSG00000030120	28.9424	27.6906	27.8935	31.3122	32.9891	35.711	42.6955	45.0662	37.5972
ENSMUSG00000029684	17.046	16.0954	18.3102	27.2127	28.2174	23.4596	19.9696	23.6953	23.4804
ENSMUSG00000024978	16.2157	9.55349	12.4768	19.6903	20.7	20.4913	23.0928	21.3174	27.7728
ENSMUSG00000024953	80.7825	88.1873	85.8314	48.1135	53.5126	56.5908	59.9763	75.6776	66.3761
ENSMUSG00000040463	12.3333	13.8449	13.4631	39.8511	46.0333	35.3651	16.0092	34.0824	31.8198
ENSMUSG00000026112	24.0329	19.797	23.39	31.2838	34.5118	30.6634	29.3723	30.0828	28.5364
ENSMUSG00000033487	12.2272	15.5692	16.1427	13.9413	13.0294	11.7059	12.4448	10.7051	15.8252
ENSMUSG00000024986	22.3283	26.3586	23.6747	23.2586	19.2492	18.4861	26.4677	18.5202	25.2632
ENSMUSG00000026672	31.7637	30.4574	33.6506	35.4672	41.6446	42.4209	37.7545	42.5564	35.8945
ENSMUSG00000058799	21.2959	16.3927	16.559	32.9117	39.2032	33.625	23.8142	39.6334	28.0161
ENSMUSG00000028150	57.1964	40.0561	49.2074	11.9282	15.7202	21.5836	42.0044	27.0638	41.394
ENSMUSG00000027495	44.6495	39.1401	42.2884	28.9343	31.1449	34.2566	36.6841	37.5866	35.767
ENSMUSG00000024853	15.0012	15.483	15.6465	21.0978	22.6555	22.562	19.1899	21.7409	24.4354
ENSMUSG00000035000	20.8528	21.042	18.0537	12.5383	16.2741	16.2839	21.2449	16.5161	24.8924
ENSMUSG00000023367	34.0584	35.2985	32.0659	28.1836	32.8966	32.39	40.4098	47.9026	34.7592
ENSMUSG00000024758	24.6845	22.4276	22.1346	29.6242	29.7233	29.1832	30.2338	26.3442	28.5266
ENSMUSG00000032637	24.1205	25.7349	29.7774	23.5152	27.4415	25.642	28.8889	31.4829	25.5935
ENSMUSG00000014769	28.3855	28.2407	28.0875	27.7659	28.1475	27.3386	29.3547	34.742	33.7046
ENSMUSG00000032902	23.777	26.48	24.6413	62.7471	71.5288	44.4143	18.6026	34.0994	23.934
ENSMUSG00000030157	136.508	142.827	133.632	60.2637	65.2953	64.8	80.0377	102.006	107.181
ENSMUSG00000009566	54.0099	54.6215	53.5884	32.0445	39.5986	40.1639	26.5613	27.5089	24.9766
ENSMUSG00000025132	28.1744	26.5425	27.5339	76.9797	86.8391	70.9188	62.8457	100.82	79.5676
ENSMUSG00000031229	6.24086	5.5023	6.63777	5.90231	6.604	6.17779	5.71719	6.11164	5.67106
ENSMUSG00000006057	26.0089	27.7204	26.1071	25.4348	28.4829	29.4876	32.1091	29.4971	30.7028
ENSMUSG00000043962	12.8454	13.484	13.0521	16.6031	19.485	14.8965	13.9469	18.4983	15.3988
ENSMUSG00000037119	19.637	18.2254	19.6222	22.2553	23.174	20.293	20.7712	20.9868	22.6067
ENSMUSG00000032527	62.0629	51.8043	56.8752	40.7993	43.1877	45.6178	54.9731	41.9916	51.5458
ENSMUSG00000028572	13.3665	12.8266	13.9311	15.4839	16.2027	16.3651	19.3876	16.5233	16.9489
ENSMUSG00000021488	6.51675	6.06773	7.06939	9.19343	9.31108	8.90195	6.98099	8.29599	7.43232
ENSMUSG00000030545	27.3736	27.9533	27.0244	53.1278	88.0321	70.6259	37.9548	57.029	34.276
ENSMUSG00000017756	11.7502	11.0122	10.8967	5.15475	7.06225	7.78923	13.5017	11.7541	11.5891
ENSMUSG00000032078	25.3264	18.0873	21.303	43.4859	55.063	36.9748	49.2443	47.0912	28.7301
ENSMUSG00000054387	8.8995	8.94927	9.56693	7.7575	10.128	8.52286	7.50004	10.0781	8.81456
ENSMUSG00000030824	14.6432	15.0786	14.1656	13.8961	14.7385	15.2189	18.4547	14.8044	19.0675
ENSMUSG00000025068	52.4244	55.9389	51.7267	72.0817	87.1855	68.0659	64.9228	68.1599	74.6544
ENSMUSG00000003528	76.9987	75.5202	78.817	45.005	44.6601	42.5307	82.9772	60.1387	59.98
ENSMUSG00000022255	7.02666	6.97674	6.97465	12.4502	13.6277	11.3049	7.49052	10.2807	8.22537
ENSMUSG00000028518	17.3373	12.5091	18.0943	15.8011	16.808	15.3154	19.151	13.7975	18.9785
ENSMUSG00000029152	22.3836	22.8392	23.565	23.3673	25.6425	23.996	21.7574	27.6362	25.124
ENSMUSG00000060992	37.9311	36.3924	37.2891	27.0909	26.5149	27.8061	47.0394	41.2338	40.5605
ENSMUSG00000038527	45.0364	39.7972	40.8621	40.5012	39.4826	41.1648	48.7232	45.7108	43.3112
ENSMUSG00000028961	7.64295	7.08736	6.65749	31.8325	38.7999	28.4852	16.8191	33.5897	30.9286
ENSMUSG00000063358	17.08	15.3807	17.9626	21.3288	21.7378	18.7637	17.8241	21.0384	21.1712
ENSMUSG00000027763	7.5801	8.03159	7.87194	7.51592	8.46324	6.86813	5.69475	7.39482	7.60457
ENSMUSG00000041660	37.928	35.8197	35.3687	17.1522	19.6861	22.6721	31.8588	24.7691	30.6279
ENSMUSG00000032193	14.2352	16.0823	16.4026	3.92441	4.15105	5.74803	12.9497	13.2698	17.8134
ENSMUSG00000041846	12.0893	11.7743	11.9512	9.34841	11.0026	9.63108	8.48615	10.0121	9.91019
ENSMUSG00000066324	13.8462	12.7796	15.1002	36.5237	36.1074	29.1047	17.9922	29.112	23.6482
ENSMUSG00000022210	82.4552	76.2405	74.1795	67.9932	75.9771	78.8713	100.352	82.7328	75.4219
ENSMUSG00000033965	38.9818	37.6928	38.6564	21.2835	20.6869	17.0638	38.4447	20.7422	33.355
ENSMUSG00000051510	19.7948	18.0853	17.909	18.6047	20.8499	22.2403	28.6297	28.5207	28.3152
ENSMUSG00000034243	10.4882	12.6538	13.021	9.62655	9.52865	10.1023	9.88251	12.6103	12.2154
ENSMUSG00000015733	19.949	15.6445	18.8726	24.0123	25.7917	22.4804	21.3113	29.8986	25.7499
ENSMUSG00000039704	17.204	12.7071	17.7146	12.5211	10.9281	12.6722	19.3231	12.8984	14.3589
ENSMUSG00000009863	69.6064	71.596	68.3484	54.4816	57.5634	54.7016	56.9175	52.4349	64.8115
ENSMUSG00000022710	13.4361	13.0224	13.8796	21.4078	22.2738	19.3502	16.7385	18.9639	17.4198
ENSMUSG00000041417	11.1343	11.1068	10.6647	12.756	13.8886	12.811	10.6949	12.9711	16.1151
ENSMUSG00000039428	19.2768	20.024	18.9044	19.4279	21.3089	18.7418	16.0622	15.9671	16.0597
ENSMUSG00000018442	16.971	16.6045	17.7283	10.4921	11.735	12.5975	16.6875	16.9367	16.8073
ENSMUSG00000031584	25.0701	25.9376	25.0229	79.5195	83.0978	71.6644	39.862	64.6205	50.7775
ENSMUSG00000031886	82.2227	72.3446	72.6298	31.0093	34.0451	32.2204	51.6574	45.2647	53.0528
ENSMUSG00000056216	18.061	16.0003	20.0557	31.4215	35.5824	29.9124	23.3153	24.8091	23.2308
ENSMUSG00000022051	31.3149	27.9434	33.2504	31.7476	35.668	33.96	35.5965	34.9786	37.1423
ENSMUSG00000049775	92.3171	113.814	88.1274	77.8805	84.8107	50.5045	67.9171	148.063	99.5054
ENSMUSG00000066406	4.78286	3.4882	3.99396	8.38288	8.04452	6.78064	5.90303	6.57629	5.74341
ENSMUSG00000033417	17.7569	16.4407	17.8857	20.639	20.9274	19.1199	18.3995	21.9454	21.744
ENSMUSG00000020530	27.2684	25.4114	29.8449	28.1491	31.2814	29.7711	23.5591	31.588	29.1979
ENSMUSG00000084128	25.601	27.2328	26.5276	27.7931	29.3664	31.5134	30.2951	38.0363	35.6357
ENSMUSG00000035227	30.5837	32.0058	28.9436	25.1346	27.368	31.7924	25.4536	40.3087	30.3958
ENSMUSG00000030671	13.4712	13.72	15.5252	11.3169	11.449	11.2822	16.924	13.5108	15.0387
ENSMUSG00000029198	34.3161	34.3425	34.905	41.0966	41.9892	39.9818	30.172	48.2476	41.051
ENSMUSG00000096688	1498.82	104.66	2413.62	18.5304	0.895943	1.85001	12.4698	0.241079	0.307394
ENSMUSG00000045658	19.5167	19.0198	15.5916	15.3716	16.5845	17.5319	14.5184	17.5751	16.3626
ENSMUSG00000028343	32.8112	37.3639	30.3742	39.5411	40.1375	37.0037	40.21	38.6634	42.2888
ENSMUSG00000030751	34.6927	35.8841	34.1287	56.8314	55.3232	51.3172	36.1073	64.3995	51.7638
ENSMUSG00000021520	165.438	212.118	205.306	129.749	135.148	109.551	131.391	117.608	137.273
ENSMUSG00000030737	23.6007	22.3936	22.3032	15.2666	17.729	17.3305	24.758	20.4426	23.3755
ENSMUSG00000020720	38.5206	39.6724	37.1841	67.7883	71.3707	61.2333	42.4594	63.7793	57.6309
ENSMUSG00000020671	34.1241	32.1263	33.0497	43.34	44.0384	39.5219	34.197	38.7205	40.4963
ENSMUSG00000032232	16.3724	12.7958	15.2122	10.4865	11.185	10.4124	22.1051	23.6567	19.5443
ENSMUSG00000036833	23.4282	19.3026	20.695	14.7994	15.0181	14.3085	16.963	28.9288	15.4908
ENSMUSG00000021610	32.6542	30.7295	31.4467	40.0315	41.6155	39.8043	42.2083	64.2956	48.367
ENSMUSG00000001774	10.0606	10.6542	11.9481	25.675	25.3357	22.796	11.2079	22.7614	19.8666
ENSMUSG00000002346	21.0961	16.3078	20.3504	22.9946	30.3097	30.8423	23.4065	18.5737	12.487
ENSMUSG00000005683	23.4444	24.0888	23.2921	26.6341	32.3493	26.362	19.2295	23.3445	26.7499
ENSMUSG00000022336	15.187	17.8398	15.5519	20.8694	21.8116	19.4515	16.0749	22.6064	20.675
ENSMUSG00000010097	26.592	29.4156	32.7236	26.7341	31.8251	26.9073	27.5852	32.8296	27.3722
ENSMUSG00000004069	30.5487	30.5043	30.1001	38.0104	38.8326	41.0438	28.86	37.2087	34.6177
ENSMUSG00000060807	89.0488	93.2353	96.3436	42.155	35.4579	28.7694	89.5225	15.6517	68.4473
ENSMUSG00000003420	58.5154	57.1334	53.5956	51.0125	66.4517	59.3887	81.4773	60.0343	69.8491
ENSMUSG00000063882	145.936	121.279	126.498	85.5218	102.543	99.7622	103.423	123.935	94.908
ENSMUSG00000032525	4.62339	6.16872	6.18024	6.00532	6.39632	5.82855	4.23511	7.23129	6.08187
ENSMUSG00000038712	16.3186	18.4311	17.6883	20.1895	24.1546	20.5474	21.2488	24.6966	23.3748
ENSMUSG00000027312	9.35751	8.48138	10.1345	12.3524	12.3419	11.8427	10.4701	10.7161	8.82392
ENSMUSG00000040225	5.76843	5.08259	6.1211	11.3895	11.974	10.0844	5.79079	8.42056	7.75603
ENSMUSG00000021215	25.8845	25.37	28.8739	24.7166	29.4083	23.3943	22.171	22.7464	22.9132
ENSMUSG00000036078	51.8533	52.7685	50.996	44.1102	48.8269	44.4782	36.5893	37.4843	42.5932
ENSMUSG00000030087	48.4371	44.0114	53.086	34.6777	40.8222	36.6885	47.744	31.2814	34.2793
ENSMUSG00000028527	13.2451	8.45788	9.73804	15.4407	20.0541	18.1795	71.9858	29.5024	34.0553
ENSMUSG00000053110	10.0597	10.1023	10.5355	18.9243	21.1739	18.8658	12.3111	17.3338	13.3596
ENSMUSG00000015755	22.1567	20.0097	21.6109	31.0955	31.7275	29.0952	18.3449	17.7522	16.245
ENSMUSG00000033863	25.329	17.2235	20.8615	42.1818	42.3071	45.9906	28.47	27.6469	24.7227
ENSMUSG00000028756	51.4929	48.6039	51.114	44.7015	41.9464	42.5854	61.8968	40.605	54.1019
ENSMUSG00000053510	14.6766	13.3962	14.1523	17.8583	18.0405	18.0944	18.1564	21.1378	19.1167
ENSMUSG00000037720	12.1005	11.7957	11.9367	15.952	15.9753	15.151	12.8998	15.7949	15.7487
ENSMUSG00000029048	68.5021	64.0211	68.0096	64.8265	70.5088	65.2329	68.5325	87.2239	76.1868
ENSMUSG00000029169	12.3517	10.55	11.6555	19.3546	20.8932	17.7969	11.7444	17.7904	15.7805
ENSMUSG00000060261	11.8778	11.2151	11.4132	10.8623	11.9411	10.9718	14.7828	12.6213	13.9907
ENSMUSG00000041828	32.2306	25.2915	34.682	4.65715	4.24948	2.70014	33.8078	9.62049	23.1366
ENSMUSG00000021486	42.6671	46.5694	43.5254	43.305	42.6542	41.3642	51.562	64.5465	53.834
ENSMUSG00000063316	80.2752	85.2822	79.395	81.5885	85.1444	79.324	72.5805	119.918	81.5879
ENSMUSG00000034308	49.3623	54.16	56.9961	41.5342	50.0208	40.0419	34.7032	48.2684	49.9176
ENSMUSG00000030341	21.1113	22.7491	19.8611	82.8866	83.9543	74.0492	43.1087	75.241	61.368
ENSMUSG00000047230	34.243	34.607	35.5717	35.4581	44.5982	33.3322	32.3127	47.1157	44.8214
ENSMUSG00000001424	13.1928	9.92019	9.8267	12.2075	11.7546	13.3364	15.4452	14.5444	14.2886
ENSMUSG00000021024	95.6402	86.3363	86.2567	103.82	112.46	111.76	93.7901	159.37	114.594
ENSMUSG00000020680	35.5941	35.8723	36.6701	68.2584	69.1404	59.3148	31.6322	50.0962	34.7773
ENSMUSG00000028465	10.472	11.7482	10.9366	14.6543	15.4612	14.0639	9.87676	14.1751	15.7218
ENSMUSG00000032038	44.1139	51.5333	42.4114	32.0761	37.1447	33.2226	36.2472	56.3989	46.0626
ENSMUSG00000003847	7.15781	6.77916	7.60957	5.2252	6.30634	4.87965	5.78436	6.83404	6.5083
ENSMUSG00000024431	15.9008	13.538	15.6264	13.9744	15.0928	12.7216	17.9047	15.6859	19.9142
ENSMUSG00000022797	6.57283	8.69272	6.93951	27.5774	30.4944	29.9113	18.896	22.884	25.7196
ENSMUSG00000054823	10.8004	11.0763	13.1347	5.02027	5.54441	5.2913	5.99467	6.09029	7.40101
ENSMUSG00000000826	12.196	12.245	13.6495	26.0006	27.8102	21.3045	16.5028	25.9918	19.8357
ENSMUSG00000031844	97.6897	112.964	96.435	35.0832	38.7328	37.1397	62.9925	66.1691	80.8654
ENSMUSG00000022536	12.5473	10.4649	11.4787	17.9346	18.6311	18.3212	14.1328	17.9919	16.1209
ENSMUSG00000025369	23.3053	22.4264	23.9476	19.2998	21.2286	21.0432	23.8605	22.8096	22.6342
ENSMUSG00000046798	32.5545	23.3072	27.691	28.5294	29.5371	27.954	33.0098	31.732	33.0919
ENSMUSG00000024378	28.4454	24.8529	27.3956	5.60839	6.78532	6.35768	29.5425	25.8714	31.9847
ENSMUSG00000027236	16.4447	15.7402	15.6621	27.1279	30.8619	26.5236	15.704	25.5169	26.9191
ENSMUSG00000021037	20.4944	17.329	18.0889	36.2371	36.6046	37.7609	27.5114	34.0386	35.3833
ENSMUSG00000000594	40.8786	39.5254	38.932	18.4277	18.0938	17.1933	39.8491	21.3715	28.3263
ENSMUSG00000024091	29.0512	31.0546	30.4384	45.0959	47.0059	39.555	32.7373	42.7932	37.7206
ENSMUSG00000063558	15.36	11.0331	10.9471	8.77768	9.00134	10.221	19.5125	14.753	15.8299
ENSMUSG00000025810	6.83576	6.63864	7.17286	23.363	18.9974	18.1326	11.1757	16.132	20.4943
ENSMUSG00000005089	12.7667	9.8577	10.6429	0.0691443	0.247213	0.359107	0.610192	0.0113445	0.748567
ENSMUSG00000037916	53.525	43.7146	47.9179	45.0186	48.5011	50.9747	53.3361	50.03	52.4147
ENSMUSG00000034163	13.4852	13.6335	15.1949	21.377	25.1005	18.4742	13.1027	18.9651	13.8883
ENSMUSG00000073424	56.0493	54.7292	61.2505	41.3845	41.8545	46.4375	66.4422	42.0128	59.969
ENSMUSG00000062480	78.2701	73.8317	76.1401	29.87	26.0389	27.7642	49.2067	53.1614	51.1321
ENSMUSG00000040128	58.9593	58.4148	74.9055	74.8419	80.2248	55.1871	48.2712	50.8476	48.4899
ENSMUSG00000048154	5.78346	4.97095	6.52055	6.22664	6.89461	6.23468	5.89584	7.06774	5.3185
ENSMUSG00000002015	114.62	106.265	103.479	78.2179	91.236	91.2701	119.902	114.643	109.692
ENSMUSG00000031532	40.7067	42.8156	36.177	38.1809	44.8183	43.7176	52.0459	36.4302	43.3198
ENSMUSG00000039067	39.1157	39.7441	38.0988	79.053	84.6535	75.6285	48.1773	76.7669	61.6603
ENSMUSG00000038009	84.805	69.8967	78.9545	52.4391	58.7703	54.3072	77.8174	74.413	70.4299
ENSMUSG00000031958	27.87	23.7266	23.1549	15.6657	14.5395	24.5432	25.436	18.8611	22.6632
ENSMUSG00000028655	22.2629	10.8307	19.2757	108.397	141.846	116.332	30.8254	85.0219	29.8252
ENSMUSG00000038084	15.0905	12.465	13.6019	16.057	16.9032	16.3511	16.4168	15.6176	16.9887
ENSMUSG00000004071	14.9244	14.9456	12.4669	11.2752	11.6464	13.7477	11.3816	11.5866	9.89464
ENSMUSG00000025968	15.9099	14.6261	15.0997	15.1607	15.1735	13.9891	15.2955	15.9379	17.5057
ENSMUSG00000026655	11.1248	7.82822	7.5615	47.5992	50.8066	31.9401	18.6426	29.0815	31.7274
ENSMUSG00000030603	41.0598	37.2495	36.0849	68.5007	78.2263	69.3094	56.0322	90.0259	72.8195
ENSMUSG00000024773	9.28395	8.23604	9.76605	24.0209	23.6728	18.7722	15.0998	25.9318	27.5953
ENSMUSG00000031232	21.6024	25.8681	24.0493	24.9435	23.4817	26.1386	21.9036	25.2245	27.4464
ENSMUSG00000036707	13.8936	12.6331	14.1936	24.604	25.0825	21.7692	15.1114	20.7681	19.1862
ENSMUSG00000020994	18.8057	24.5563	23.5429	19.4369	23.2591	19.9662	15.9016	25.7663	19.1264
ENSMUSG00000020715	15.8588	12.5882	14.5815	14.5827	16.5363	14.5484	16.3562	14.9844	14.3297
ENSMUSG00000037797	110.25	99.6825	98.927	23.7456	27.9103	20.5993	147.899	58.9783	106.514
ENSMUSG00000074794	15.8461	26.1786	28.499	11.7627	5.38622	9.39681	21.5604	17.3572	40.5307
ENSMUSG00000020390	59.6726	48.7512	63.1024	61.008	60.3034	55.7941	53.6049	67.0652	55.5902
ENSMUSG00000037366	41.7022	34.7704	35.2155	30.3444	31.8635	32.1318	32.5561	41.3258	37.5106
ENSMUSG00000005142	15.3714	15.1814	13.5606	13.0867	15.4563	15.1265	16.7088	13.3375	16.5359
ENSMUSG00000051375	10.7378	10.8902	12.2444	18.2106	18.4532	18.2033	14.0916	14.5397	14.9247
ENSMUSG00000026189	120.5	129.602	126.391	43.6266	35.8094	47.2294	89.7225	47.0253	88.3434
ENSMUSG00000005483	8.88406	8.03369	11.0348	95.2285	58.9371	58.9229	13.9223	26.6447	54.2961
ENSMUSG00000058230	12.732	10.2654	13.5284	12.153	12.7862	11.9602	16.0178	11.76	14.6184
ENSMUSG00000035941	9.27706	9.10878	9.43699	21.6721	19.1734	19.4212	13.9319	15.7224	12.5914
ENSMUSG00000020863	16.1241	16.3754	18.0317	15.461	18.8811	16.1313	15.5125	17.3286	14.3495
ENSMUSG00000027193	21.9444	22.268	23.65	38.4441	39.006	30.3279	23.2802	32.4198	30.9092
ENSMUSG00000021327	18.5567	19.8645	20.4877	11.4449	13.9285	11.5421	13.038	15.7133	12.6861
ENSMUSG00000019838	9.84061	10.2284	11.2929	20.883	19.656	24.5961	16.0615	11.0788	15.0593
ENSMUSG00000035473	67.2961	60.2217	68.613	25.917	26.6214	27.1859	63.3558	37.0963	52.2493
ENSMUSG00000038170	6.65295	7.07461	6.55873	6.15455	5.62122	6.54077	7.32017	8.4715	7.76749
ENSMUSG00000004364	18.7287	17.5655	20.1828	36.8192	37.93	32.8323	21.7569	27.165	27.4546
ENSMUSG00000022892	5.90167	6.17621	4.70897	14.0503	15.39	11.9644	7.72145	8.47195	10.8206
ENSMUSG00000037965	10.0608	15.8958	14.9157	10.8139	11.3915	10.6795	9.05047	14.1505	12.3112
ENSMUSG00000018846	15.4161	11.6667	14.2682	18.8874	18.1184	15.1323	18.0466	16.7146	20.398
ENSMUSG00000079111	43.0722	57.8335	51.0291	93.6703	93.626	77.9031	53.1977	70.8686	68.9795
ENSMUSG00000016382	23.6568	22.4616	22.1111	26.3194	25.4588	27.8375	31.0075	24.046	34.0728
ENSMUSG00000019851	64.1542	66.5174	62.4724	48.032	62.1589	56.3747	68.0472	72.6617	63.3191
ENSMUSG00000027957	12.3545	11.4661	11.2087	9.47838	10.6822	9.24844	12.7948	13.1293	11.4988
ENSMUSG00000021136	22.5341	28.5358	23.9543	37.2303	40.4082	45.008	30.3468	45.2799	30.036
ENSMUSG00000027881	15.8714	18.2247	16.5678	15.9861	20.1661	16.9979	12.0322	22.705	16.3514
ENSMUSG00000030894	19.0261	19.2006	19.6692	21.9808	24.9583	21.1575	28.5097	22.6481	26.0868
ENSMUSG00000024304	15.4426	14.4924	13.8277	15.6956	17.3267	15.0515	15.9665	14.1303	15.5354
ENSMUSG00000031604	25.2451	30.1442	19.0068	7.84562	6.05847	6.75722	15.6286	22.1516	19.3634
ENSMUSG00000030847	12.1256	18.7858	21.4308	137.581	97.577	69.2813	17.2726	48.2667	69.6815
ENSMUSG00000061665	5.65925	5.40046	5.93994	9.22535	10.1804	6.91416	5.89189	9.64978	8.45128
ENSMUSG00000031708	50.14	56.15	55.1101	39.0598	43.1922	45.4984	52.8553	37.8564	45.3026
ENSMUSG00000024456	18.9698	15.6296	16.4015	18.7182	19.6769	17.0441	17.9335	20.4126	19.4532
ENSMUSG00000006740	11.8077	10.9541	11.8069	20.9259	22.213	18.4887	11.5248	20.7585	16.4596
ENSMUSG00000031626	4.76017	4.6223	3.97103	4.58782	3.98692	2.84739	3.32371	5.52314	3.48804
ENSMUSG00000021824	15.489	15.3284	14.6287	17.5077	18.1359	21.2282	14.5777	15.4721	15.0297
ENSMUSG00000001663	103.844	114.33	88.8768	47.7907	47.0909	46.5778	83.5413	70.9833	86.0178
ENSMUSG00000058672	69.1036	66.6936	59.2731	159.994	160.574	115.44	32.4193	87.9116	56.9024
ENSMUSG00000028932	16.3383	17.8313	16.3479	36.9715	37.4891	33.2357	18.9451	31.6868	29.1553
ENSMUSG00000029110	13.0445	10.2416	12.5922	25.7538	26.1107	22.8775	15.5031	20.0265	17.9196
ENSMUSG00000037470	7.92753	7.54249	7.20907	8.61349	8.01267	10.7688	10.0144	9.42978	9.56093
ENSMUSG00000023307	38.4254	39.247	40.5324	58.4201	66.191	61.6048	49.3594	54.6946	49.6718
ENSMUSG00000006676	13.0545	14.4247	16.4733	19.7771	21.4898	19.4458	14.8516	20.1877	16.3643
ENSMUSG00000026457	22.2886	19.9894	20.4369	22.6642	24.4316	23.6341	27.2097	25.8837	26.7517
ENSMUSG00000029178	8.55376	7.74203	8.9876	15.4872	15.869	12.4571	8.13691	11.3764	9.27629
ENSMUSG00000039536	17.5598	17.2397	16.8954	20.3749	20.4787	17.8848	19.34	19.824	21.6946
ENSMUSG00000024750	6.60867	6.58756	6.75829	17.0476	19.4044	13.4326	8.89847	13.2621	12.5037
ENSMUSG00000027782	9.80125	9.01237	9.92875	21.4237	21.4011	16.1377	9.87607	16.1653	14.9729
ENSMUSG00000062397	24.828	23.4225	23.4146	25.0824	25.2841	22.6234	22.8798	25.0056	27.3313
ENSMUSG00000027829	14.165	15.8479	16.1627	21.2116	25.8729	16.6578	12.9371	24.148	15.2289
ENSMUSG00000029545	58.434	57.1236	58.2672	44.6566	48.3502	41.6333	59.9468	52.2669	54.9752
ENSMUSG00000074698	15.9145	15.2221	16.378	17.5918	19.246	18.2346	15.0958	18.2845	16.0988
ENSMUSG00000046330	99.5676	90.8443	84.3086	74.5993	89.6404	80.3255	73.7842	120.458	83.0612
ENSMUSG00000020458	10.5351	10.8604	10.061	21.2048	24.6026	21.1376	13.1975	25.7227	17.211
ENSMUSG00000035093	13.1429	13.2171	14.695	16.6587	16.1439	16.4258	13.4124	15.4206	15.362
ENSMUSG00000079563	37.3779	33.2452	32.9779	42.9879	46.2485	48.8218	30.6746	30.2666	27.5145
ENSMUSG00000020594	11.7827	11.014	13.3819	21.6074	22.6719	18.3071	14.9258	19.1056	18.2021
ENSMUSG00000021775	4.20445	2.52015	4.25143	19.7261	20.9523	18.5875	34.5474	29.9682	29.1065
ENSMUSG00000028333	45.9952	47.6626	39.0679	89.5636	101.903	78.9106	57.4033	99.151	79.5
ENSMUSG00000036751	217.291	209.1	201.97	143.222	146.741	144.629	166.576	181.709	165.418
ENSMUSG00000042460	18.6898	18.5759	18.5419	21.0423	22.1974	18.8729	18.6373	19.0147	20.6629
ENSMUSG00000026663	9.53252	7.64754	9.37232	17.6578	20.2766	17.9203	14.1435	11.2575	13.8526
ENSMUSG00000041220	14.0296	7.77997	11.9621	16.9443	13.8539	13.9669	13.7071	11.8963	23.1739
ENSMUSG00000052681	33.1914	31.5018	32.8036	48.7517	51.3131	38.553	29.8767	55.6118	49.6743
ENSMUSG00000096210	64.6276	62.6646	56.3887	47.7603	58.7495	59.0083	54.4217	69.781	64.3054
ENSMUSG00000021737	32.1168	30.0807	31.5673	50.4575	54.821	51.3978	34.7495	58.0517	49.6635
ENSMUSG00000052656	16.9758	17.8099	16.531	20.9642	23.8679	20.0127	15.726	16.44	17.5669
ENSMUSG00000061540	11.2199	9.13844	18.7505	251.819	246.288	443.124	32.2102	137.068	115.452
ENSMUSG00000038267	13.2091	13.1176	10.3925	17.3599	20.2651	14.7367	23.1875	25.9316	21.7196
ENSMUSG00000042650	16.3114	15.4292	17.3658	23.0924	24.1001	23.8945	20.3975	19.6468	18.943
ENSMUSG00000002881	20.3383	19.5585	20.6812	29.7338	29.6305	25.6373	37.3613	31.2691	32.4222
ENSMUSG00000027774	24.2015	21.4554	21.6801	30.841	29.7469	28.4436	25.613	25.9606	31.4037
ENSMUSG00000029076	20.1873	18.4189	19.3542	17.2754	19.7309	19.6901	20.0053	21.1116	22.822
ENSMUSG00000010609	43.9023	51.9118	45.9946	15.5817	18.2484	18.1446	19.1699	19.5004	27.2983
ENSMUSG00000041798	52.1195	65.1311	66.9778	7.90908	6.42266	7.60981	30.0457	18.7646	60.763
ENSMUSG00000048234	30.2203	28.1216	25.6547	62.6073	64.2764	62.4177	37.2078	52.6284	43.2
ENSMUSG00000022200	31.7405	36.0309	38.0622	42.2856	48.4502	38.8548	33.3575	36.7779	34.9959
ENSMUSG00000022185	9.58032	9.84565	10.2393	10.5958	12.0854	10.3313	9.27644	14.0892	11.8562
ENSMUSG00000059208	9.97658	9.53357	9.69742	17.4439	21.1535	20.0826	13.2725	21.5353	16.2248
ENSMUSG00000057236	16.8291	16.3473	17.0473	9.83122	9.98194	9.16092	14.8339	14.3211	14.119
ENSMUSG00000038127	13.568	11.2685	13.2417	13.1544	13.504	11.0257	12.5676	13.6078	13.6351
ENSMUSG00000054408	31.1775	31.6391	31.1422	27.3347	24.0278	24.2862	30.0979	40.7715	35.496
ENSMUSG00000021998	12.9575	12.6362	11.4281	11.378	10.28	8.99225	13.4761	9.13141	12.5552
ENSMUSG00000068587	11.9401	10.2953	10.9008	5.93168	5.37527	6.81835	12.1499	7.96429	10.3907
ENSMUSG00000052707	7.95491	8.0493	8.39489	8.37367	9.87025	9.37498	7.84187	11.5088	8.77447
ENSMUSG00000024006	9.75288	9.92765	11.0155	7.81602	9.2224	8.09143	10.1223	11.1354	10.0819
ENSMUSG00000029131	14.6016	13.6303	15.3221	23.2935	23.7646	20.5577	19.7473	19.2808	20.1189
ENSMUSG00000053646	11.6919	11.9963	11.784	7.56569	7.35986	10.206	13.6556	16.1848	11.1477
ENSMUSG00000060073	26.1475	25.717	26.1034	30.7238	34.1453	28.9204	26.2616	41.3406	32.4361
ENSMUSG00000024908	11.2138	9.43597	10.2398	14.1695	14.0251	12.9534	12.6514	13.5356	13.3544
ENSMUSG00000069520	33.3074	28.8451	29.7992	29.5278	28.5989	22.6717	37.5138	30.3042	31.9847
ENSMUSG00000031555	25.5017	20.431	23.0815	34.3148	33.5225	29.5899	30.0041	34.3412	30.1054
ENSMUSG00000015854	49.3519	55.9557	38.4461	60.5827	64.3412	38.6063	48.4509	77.5303	99.4751
ENSMUSG00000038418	3.62981	2.22483	2.47235	38.2414	24.4999	15.5854	25.7479	16.4969	23.1478
ENSMUSG00000069237	32.5866	30.7042	33.0782	26.437	30.0081	28.9786	30.8538	30.1322	29.4299
ENSMUSG00000025481	94.0587	85.3327	92.3852	55.1504	62.5404	66.3992	91.7899	77.1036	90.159
ENSMUSG00000037058	36.226	34.2165	37.3364	28.4227	31.9627	28.7159	31.6234	35.6795	31.3039
ENSMUSG00000040385	47.5116	47.7774	44.5866	39.2477	44.9426	40.7474	46.6309	63.7333	54.3618
ENSMUSG00000062997	89.8905	94.8086	86.9773	105.369	97.0412	73.2993	68.1743	106.968	84.0397
ENSMUSG00000070544	8.97456	9.028	9.70625	14.5597	15.4324	13.9199	8.48205	10.3531	10.7411
ENSMUSG00000030704	22.9459	27.1481	25.0154	40.2519	41.6809	34.6167	28.7816	33.3702	31.0331
ENSMUSG00000024527	8.6709	8.12131	8.21579	15.7568	16.9604	15.031	10.8883	13.3913	12.7629
ENSMUSG00000030779	7.54937	7.54108	8.95433	11.7587	11.937	10.329	7.1104	8.05725	8.09128
ENSMUSG00000110631	14.1349	18.6777	25.4681	5.90963	9.46636	3.55576	22.7935	15.8828	29.9487
ENSMUSG00000021411	25.0708	27.1529	26.6051	65.5189	79.4938	46.0276	26.5027	70.7356	45.9604
ENSMUSG00000036112	11.0693	10.4868	10.9021	20.8906	21.2582	19.1852	13.2032	20.4872	17.0511
ENSMUSG00000022629	12.0844	11.3831	13.88	29.3179	25.3116	23.9329	16.9628	20.3028	14.7075
ENSMUSG00000107881	28.4872	26.453	26.6925	20.1126	22.0137	25.7339	34.159	23.4983	26.9861
ENSMUSG00000035104	54.1568	54.7058	52.1802	24.9275	28.1019	27.742	58.453	39.5705	46.5527
ENSMUSG00000033228	7.67637	7.70375	8.40333	16.1298	15.7141	13.6141	10.0135	11.9017	11.7399
ENSMUSG00000036241	25.9028	27.1055	27.8236	25.7421	23.6839	22.8068	31.4718	27.1726	26.7506
ENSMUSG00000037523	28.1727	24.6333	34.732	42.4627	40.1331	38.7939	29.9994	32.648	34.4586
ENSMUSG00000027566	30.5653	30.6995	30.4159	37.6762	41.3044	39.7422	35.3316	56.4947	41.639
ENSMUSG00000028180	12.5901	12.9458	12.7558	23.2985	26.2179	18.9135	14.3639	23.6519	19.7305
ENSMUSG00000039285	11.646	11.2592	11.8541	27.5002	28.6583	19.7313	14.6262	28.4253	25.1033
ENSMUSG00000042625	12.9252	14.9509	15.3114	12.0205	14.962	14.7464	11.7776	14.8348	12.5551
ENSMUSG00000010122	46.925	50.6265	44.1064	17.4474	23.8585	22.4741	21.6127	29.6829	29.1651
ENSMUSG00000046785	11.7418	13.934	13.9461	25.1573	30.2752	18.9288	9.08612	17.6331	24.2599
ENSMUSG00000068290	59.2348	57.6268	55.4962	39.7608	46.6644	49.8552	64.1795	62.2328	58.659
ENSMUSG00000021890	10.4779	10.5006	10.6832	38.8839	39.7734	30.0014	18.485	30.3673	24.3171
ENSMUSG00000035248	8.43489	6.99402	7.94206	6.74438	7.2777	6.69847	8.62638	7.81241	7.72735
ENSMUSG00000061518	84.2011	90.5494	85.195	73.0501	69.1759	67.2693	62.8737	69.8934	69.1288
ENSMUSG00000001755	40.8021	37.6651	39.347	37.4536	36.3692	35.9402	43.3864	37.1818	45.8939
ENSMUSG00000023272	17.8455	61.3801	72.2734	90.353	79.9807	133.184	46.0495	73.5664	65.867
ENSMUSG00000024811	8.98466	7.61098	8.98348	12.7988	14.3882	11.9209	10.2975	12.8499	10.7823
ENSMUSG00000038388	17.1005	14.5026	14.732	18.5854	20.2944	16.9216	20.6266	20.3446	20.3327
ENSMUSG00000035202	8.69936	5.91291	5.82951	10.5637	10.3427	15.401	14.3446	9.08916	7.61917
ENSMUSG00000062410	29.9557	32.6118	31.5854	2.10596	1.99501	1.35182	19.0709	6.13791	21.3404
ENSMUSG00000102070	206.699	242.551	235.056	148.678	108.322	124.236	156.518	192.524	127.623
ENSMUSG00000038845	47.374	40.6153	42.8871	34.2618	45.329	44.6318	39.8452	54.124	44.5717
ENSMUSG00000074582	9.59294	8.77895	9.07066	15.1691	14.7047	14.0877	14.5878	15.3914	16.3272
ENSMUSG00000046985	19.7551	14.432	20.6525	26.0077	30.232	30.2843	28.0126	28.503	24.1791
ENSMUSG00000037608	7.65493	7.3262	7.64182	7.75471	8.84271	6.97242	6.19211	8.44205	7.41205
ENSMUSG00000025702	13.5695	10.5132	13.4199	9.54352	9.74947	9.7313	15.613	11.4593	13.14
ENSMUSG00000021264	16.2582	16.3508	17.355	19.9852	20.8464	19.5955	17.5802	17.3176	17.4822
ENSMUSG00000035878	13.6896	10.4566	13.7388	13.092	14.5414	15.8971	12.4915	12.8463	9.20776
ENSMUSG00000031826	10.7837	9.55207	10.9627	12.1754	14.9996	13.4631	13.903	11.9701	10.8509
ENSMUSG00000026179	20.288	21.7221	20.1132	11.5557	14.316	14.3607	12.0972	12.9831	12.4704
ENSMUSG00000037580	17.4772	16.41	18.5377	12.7352	9.83201	9.20216	27.296	12.7512	20.673
ENSMUSG00000021771	17.1424	19.0185	18.2041	28.2602	30.1444	25.8018	20.6551	33.4901	26.1562
ENSMUSG00000056234	12.3959	9.53039	10.478	12.9367	14.9717	16.2294	11.4725	11.9476	11.5777
ENSMUSG00000090862	42.0621	39.9021	36.0471	38.5534	49.4659	34.2015	35.7354	68.4864	49.2396
ENSMUSG00000019432	24.4393	26.9547	28.394	30.4251	36.4245	31.3367	22.4393	42.9081	31.0716
ENSMUSG00000023068	16.7972	17.0082	18.5148	27.8467	31.4921	28.3654	19.8458	27.5352	23.7706
ENSMUSG00000021870	12.4482	10.817	13.0764	16.5364	18.0275	16.9459	12.3097	14.4473	13.4977
ENSMUSG00000043733	11.6261	8.51799	9.95808	20.1807	24.3986	21.3836	15.3534	17.1021	15.2994
ENSMUSG00000014542	60.2138	67.4935	46.8046	38.7398	51.9755	40.9192	35.8174	42.2662	62.9068
ENSMUSG00000052310	30.3379	30.4421	27.5984	55.3461	61.0672	55.0435	50.1281	74.9032	54.6645
ENSMUSG00000046718	175.635	151.38	138.778	79.5276	85.2864	81.9814	144.583	135.788	128.04
ENSMUSG00000028964	48.4773	48.4447	49.6449	37.699	42.8229	45.255	53.3525	54.9912	48.3066
ENSMUSG00000038690	44.6234	49.2718	47.1728	25.2013	27.6572	24.5538	30.8252	31.4558	31.3527
ENSMUSG00000075590	24.487	26.7731	25.5264	20.0356	25.924	31.8197	27.5547	32.5407	26.6367
ENSMUSG00000037236	10.2868	9.63354	9.94758	12.7313	14.011	11.2201	8.63602	13.0389	12.2378
ENSMUSG00000057069	11.9975	15.3956	14.0286	18.9381	13.8455	16.7015	24.165	23.6928	16.5006
ENSMUSG00000092008	164.043	166.709	177.879	28.488	11.3609	14.8101	23.2931	53.6894	98.7247
ENSMUSG00000026691	4.61997	10.1622	8.00896	36.4722	14.2371	51.7936	6.75963	141.578	229.511
ENSMUSG00000037415	20.802	17.8532	23.3983	16.9733	19.0762	18.8008	19.7261	16.3076	15.7643
ENSMUSG00000039960	22.3975	18.5482	22.5937	56.7645	56.1615	42.431	24.0552	29.9657	29.012
ENSMUSG00000035569	5.92587	4.89166	5.58403	8.64439	9.14422	8.14987	6.53996	7.06745	6.75435
ENSMUSG00000034602	6.791	6.29145	6.71648	10.5632	9.85133	9.25208	7.83873	8.13322	7.88947
ENSMUSG00000036932	31.6871	27.5263	28.5337	25.3691	29.5154	29.2356	31.21	27.0378	31.1024
ENSMUSG00000020620	21.0154	16.589	21.3223	12.1823	8.70686	8.28833	14.3497	9.54376	12.5337
ENSMUSG00000006476	24.5911	25.4779	27.0492	21.9476	23.1939	19.7907	19.0909	27.7373	21.6218
ENSMUSG00000048271	8.45328	6.15832	8.7236	6.97893	9.0469	8.01331	11.413	7.22173	7.52159
ENSMUSG00000052337	8.7851	9.20981	9.20402	9.97816	10.4413	9.83766	9.60722	11.883	10.4916
ENSMUSG00000081895	278.666	136.116	203.527	239.698	256.848	68.8818	190.007	269.787	234.125
ENSMUSG00000028060	15.6824	16.5	17.0544	16.4746	22.2803	17.0667	13.0015	23.5453	15.7319
ENSMUSG00000042699	10.0997	9.07214	10.3353	14.2315	16.2125	12.3969	10.1986	10.4336	10.5118
ENSMUSG00000052296	17.139	18.1541	17.0135	26.8811	28.9222	26.3339	21.2447	25.1208	27.4634
ENSMUSG00000038650	32.2607	31.0016	31.8796	39.3825	43.8351	41.7612	49.8663	57.8947	55.777
ENSMUSG00000024099	60.0582	57.4966	61.0199	44.9384	44.4511	45.4301	45.4175	59.574	54.5488
ENSMUSG00000004056	13.111	10.8394	12.2269	15.2067	15.1939	15.0209	18.06	18.135	17.3726
ENSMUSG00000050359	0	0	0	271.145	181.827	143.534	85.0832	390.398	456.068
ENSMUSG00000027947	12.3408	10.5128	8.42492	12.4428	12.7033	17.2813	14.7874	11.6455	10.3206
ENSMUSG00000041261	44.21	39.3319	41.7589	11.1358	10.8758	8.9576	43.6216	20.8419	33.6687
ENSMUSG00000024392	15.5934	12.9516	13.6553	19.8344	20.7012	18.8673	18.006	20.0527	20.2998
ENSMUSG00000046447	18.6803	18.1987	20.0748	20.1442	21.6962	20.26	31.5968	25.3955	25.4561
ENSMUSG00000025410	19.5448	18.0895	19.4645	24.4141	25.3988	22.9198	23.4567	31.0558	25.4349
ENSMUSG00000021395	20.257	15.373	19.9837	33.8155	33.421	30.6765	26.7556	28.966	24.3269
ENSMUSG00000036570	67.7922	72.4609	65.0026	29.3898	35.4031	39.7164	56.4808	35.5088	44.9722
ENSMUSG00000027189	15.1273	14.2459	12.9111	28.8347	27.6066	23.608	17.9523	24.1626	21.6555
ENSMUSG00000026730	21.2547	22.0231	23.054	21.6739	19.7386	16.4677	25.7041	22.1476	26.5813
ENSMUSG00000029578	9.31906	8.1116	9.22909	13.1636	14.7025	13.9416	9.10093	12.9161	10.6692
ENSMUSG00000031167	12.7821	13.908	13.9033	25.6913	33.7178	24.7772	16.4991	48.1718	24.6712
ENSMUSG00000022663	33.5783	36.942	39.3765	29.103	30.1152	29.9058	35.6835	35.5462	37.9006
ENSMUSG00000061959	76.1193	69.5785	79.0803	33.6707	37.976	33.3291	52.289	26.7482	47.2212
ENSMUSG00000038884	52.2871	50.7914	47.2845	20.4407	33.9843	26.2866	24.7806	46.0652	26.6858
ENSMUSG00000038324	11.6918	11.1538	11.5443	12.3628	12.5854	11.5353	13.6925	13.3702	13.5429
ENSMUSG00000024118	64.0357	63.7649	59.9597	31.1768	37.5594	41.5127	35	42.9849	29.5454
ENSMUSG00000040660	3.96161	5.03361	9.0238	55.9074	48.699	78.313	5.93498	152.362	120.832
ENSMUSG00000033306	4.20717	3.11233	3.71368	5.84553	4.98311	5.32539	4.88952	5.5044	5.60964
ENSMUSG00000020088	24.7402	24.0271	26.8378	31.3414	31.7559	35.9003	25.9398	30.2356	32.1717
ENSMUSG00000014959	21.014	22.7451	21.1615	30.7072	31.4401	28.6172	23.7646	30.1389	28.5642
ENSMUSG00000029686	22.4063	21.9036	23.9735	41.3203	39.901	34.2427	24.2067	32.3235	27.5961
ENSMUSG00000008730	8.90695	7.85679	8.79869	12.8271	13.6147	12.9505	9.65577	10.7024	9.75174
ENSMUSG00000025630	80.1432	82.5933	78.2179	77.7274	102.038	86.7571	82.746	112.52	89.4766
ENSMUSG00000061136	8.87657	8.89953	9.35286	11.035	11.4547	10.2625	8.85488	11.8494	11.5216
ENSMUSG00000029017	27.0188	23.5231	25.6727	19.3119	17.756	16.3457	21.947	21.17	22.4344
ENSMUSG00000038704	94.8969	95.3734	108.486	47.7716	49.3084	51.9155	69.0841	74.6455	71.0932
ENSMUSG00000027365	10.1742	8.50714	9.93003	7.83813	8.60133	8.0456	10.4167	10.3428	10.8794
ENSMUSG00000038393	14.6831	15.338	14.1512	14.2962	34.2824	22.3774	51.8198	43.1981	27.51
ENSMUSG00000019122	47.8625	40.4152	40.909	13.7677	13.5386	15.0188	36.5882	39.4608	38.2981
ENSMUSG00000040952	24.9531	20.9362	18.2747	21.7246	27.3328	22.9546	24.1891	42.9789	25.7736
ENSMUSG00000028656	22.3343	23.2123	23.0891	37.3815	37.9246	31.5972	28.7404	40.4875	35.6193
ENSMUSG00000036813	55.8699	56.7436	58.6829	24.3323	28.0323	33.7413	40.513	44.504	38.9648
ENSMUSG00000032249	41.1506	42.5989	40.8361	26.7938	29.4764	31.5078	29.1195	32.7291	35.0568
ENSMUSG00000029020	19.2596	15.8934	18.5028	22.8883	22.0812	24.8599	20.2894	23.9228	25.2092
ENSMUSG00000026991	15.6401	15.5056	15.1465	21.7325	22.3322	15.288	22.9267	20.3627	19.2108
ENSMUSG00000026356	21.9992	21.7382	21.2788	24.2055	23.545	24.2015	22.1311	29.7085	31.1403
ENSMUSG00000039831	16.1455	13.4597	14.7262	7.66599	10.1157	8.12248	14.6259	11.2902	13.48
ENSMUSG00000033047	26.4888	22.7268	21.7574	31.3379	33.5295	30.9862	30.2846	36.0287	34.2392
ENSMUSG00000024098	14.2063	13.345	13.1263	31.4116	30.1106	23.9761	19.57	30.3872	31.7415
ENSMUSG00000043091	28.2071	27.4047	22.8287	65.647	77.7485	58.5527	31.474	81.5943	67.0646
ENSMUSG00000039952	15.1866	12.6863	13.2325	18.7485	19.5143	19.7049	20.3035	16.9447	18.1767
ENSMUSG00000021583	15.4357	14.5194	14.158	12.0577	12.2797	11.651	16.8429	13.0978	18.7393
ENSMUSG00000020553	26.7475	23.2684	24.8676	51.4674	74.228	72.4015	36.5134	80.3479	30.5308
ENSMUSG00000021559	14.7205	13.9007	17.6708	8.25413	9.89455	8.92813	12.9999	10.6467	14.6161
ENSMUSG00000025332	11.7386	9.81108	12.0102	20.2965	20.8245	20.9848	15.6397	20.0116	16.943
ENSMUSG00000018340	33.7103	34.5161	28.1727	28.2804	29.8664	27.3145	44.4383	40.8316	42.3298
ENSMUSG00000025234	11.6875	9.60443	11.1673	20.2461	19.907	17.8387	12.4223	15.9097	15.0112
ENSMUSG00000018849	15.4783	17.5184	15.857	21.8322	21.8138	17.1006	23.8059	35.5346	26.7719
ENSMUSG00000018583	10.2053	10.7374	11.2189	24.9814	26.1761	19.3006	10.3003	20.6692	18.445
ENSMUSG00000019188	11.2183	12.7894	11.0116	10.2811	11.0145	10.6735	15.2787	13.6594	13.696
ENSMUSG00000020102	8.43702	7.69963	7.16218	5.6184	7.7487	7.26096	13.1843	8.61404	9.41705
ENSMUSG00000030058	7.77554	9.08781	8.85043	9.72453	10.0388	10.883	8.89445	11.6838	10.2805
ENSMUSG00000038762	17.9986	16.7158	16.1191	30.7839	32.7696	33.0872	24.0572	30.794	28.027
ENSMUSG00000001229	10.9175	9.92133	11.6496	19.247	22.5371	19.7519	9.51801	14.8363	12.1005
ENSMUSG00000035469	14.1591	15.8136	15.9159	17.3883	20.7666	20.0459	17.8768	20.7615	18.4201
ENSMUSG00000039234	10.1992	12.8468	11.8428	23.1744	21.5946	24.4252	13.2977	17.5251	15.8471
ENSMUSG00000022636	12.5345	11.6995	12.1704	16.8008	15.8832	11.0883	12.9466	33.9358	16.3566
ENSMUSG00000025151	19.0967	20.303	19.471	23.9662	21.6567	23.7478	26.7468	28.3695	24.8868
ENSMUSG00000030513	15.1647	12.8097	12.008	21.3021	22.5638	22.2769	26.0167	21.1711	22.1128
ENSMUSG00000030435	19.8042	21.5889	21.3261	29.6031	33.5021	27.311	22.0873	35.7344	29.9815
ENSMUSG00000022789	17.3408	17.959	17.9094	27.9391	27.1511	22.8805	17.2012	27.3606	23.0297
ENSMUSG00000025176	54.8763	66.9168	60.9457	32.4599	38.2698	36.7881	50.7942	54.8066	53.8941
ENSMUSG00000056501	28.3641	23.2917	28.488	115.974	116.167	74.1649	77.0943	87.3218	60.1076
ENSMUSG00000024785	59.6841	51.1588	55.1581	59.7289	67.1098	64.6856	61.2314	74.6118	57.9261
ENSMUSG00000021595	15.8304	15.9688	15.7201	23.0039	24.9792	20.3895	17.1947	22.5935	22.8728
ENSMUSG00000022751	73.073	71.2808	78.1788	15.973	17.7343	16.2262	48.1175	34.442	39.8858
ENSMUSG00000066900	11.2652	9.90179	11.6517	7.49976	9.19701	8.77982	11.0188	9.33719	9.14316
ENSMUSG00000072704	38.1774	37.4066	40.993	32.0647	35.2908	32.817	34.4416	36.5669	35.5496
ENSMUSG00000015341	13.3811	13.1112	13.4754	19.2276	21.6879	16.329	14.3817	22.3724	17.9844
ENSMUSG00000033813	30.7182	28.2957	27.3851	45.2983	44.7465	39.0087	32.2971	48.6911	40.6842
ENSMUSG00000013858	19.3171	18.1769	19.7585	25.9004	29.6153	23.8904	25.672	26.6311	23.3897
ENSMUSG00000019210	23.6702	24.5508	22.3623	29.0907	32.5529	27.2788	25.796	26.5349	26.0515
ENSMUSG00000002981	13.6074	12.9253	13.3648	19.5214	20.3774	17.0415	20.4415	18.3175	19.8114
ENSMUSG00000000399	65.7241	57.3418	62.3203	37.062	48.7305	50.4381	54.4791	53.8934	53.5052
ENSMUSG00000024248	65.7213	63.0664	61.7286	77.1063	95.4267	80.9811	73.5083	82.0033	79.7217
ENSMUSG00000024735	11.1408	11.6145	12.2578	16.8439	17.5117	14.2266	14.8597	15.9263	17.8831
ENSMUSG00000022235	92.3779	98.1869	88.5295	53.3004	63.9977	74.9694	58.2677	71.3024	77.2919
ENSMUSG00000022809	45.5002	36.302	37.174	30.3224	33.4783	35.0986	62.7783	38.1075	40.5443
ENSMUSG00000052392	9.83285	9.07135	11.201	14.4678	21.8003	16.7668	31.8352	15.8943	18.1779
ENSMUSG00000032562	22.0069	23.0537	20.6144	28.8553	30.0296	24.506	27.6613	35.6993	33.3289
ENSMUSG00000020267	126.31	116.501	123.182	110.645	131.092	120.297	132.319	164.45	115.763
ENSMUSG00000033793	6.37507	6.78241	8.23146	14.1547	14.7041	13.3367	10.34	15.3099	15.8251
ENSMUSG00000028108	32.9165	41.7607	31.1859	52.4188	77.1202	54.3718	19.5711	40.3186	43.02
ENSMUSG00000037062	11.0778	10.5353	11.7369	17.0864	18.7975	14.4598	14.4646	15.4035	15.3792
ENSMUSG00000055204	2.29388	2.08479	2.42997	3.79833	3.89393	3.80988	2.31057	3.24659	3.01454
ENSMUSG00000001911	13.4364	14.172	14.5919	9.72802	9.3776	9.54572	17.4713	11.7552	14.6528
ENSMUSG00000027288	8.85083	8.6603	9.38743	12.2408	12.5393	13.8748	10.2952	10.6072	9.54265
ENSMUSG00000035027	14.9742	15.7337	14.6293	21.2199	22.2791	22.8263	21.4267	22.8755	21.008
ENSMUSG00000047547	12.6411	11.5607	11.5405	33.204	34.4171	29.8128	24.5035	32.5335	26.2828
ENSMUSG00000000708	28.0666	27.6325	31.2889	15.6414	17.8714	16.0473	22.7017	19.867	19.3941
ENSMUSG00000059005	16.941	17.6271	18.1156	18.9041	20.4151	16.5267	14.47	26.3406	20.3313
ENSMUSG00000025162	17.7988	13.993	16.5894	26.9286	30.7654	26.6622	17.3699	24.188	20.1896
ENSMUSG00000041841	57.77	63.3106	54.0886	65.8766	71.7822	55.6718	55.3778	76.6168	59.859
ENSMUSG00000068328	31.9648	33.7763	30.2732	26.7719	32.0821	29.73	36.8657	36.6101	35.0322
ENSMUSG00000034424	93.6647	87.9216	86.1485	42.2214	47.8651	43.399	66.0218	71.9459	74.126
ENSMUSG00000056342	4.49472	3.4212	4.89141	7.75058	7.14405	6.44749	5.30352	6.0231	6.21161
ENSMUSG00000024780	8.33619	7.90592	8.37122	8.19674	10.1442	8.24906	7.35069	10.5269	8.38719
ENSMUSG00000020532	5.82841	3.78672	5.1066	4.97275	4.31158	5.4867	7.55111	4.50259	7.33915
ENSMUSG00000006050	43.9267	45.7791	42.6294	37.6205	43.4005	44.8682	46.2409	60.0132	46.4192
ENSMUSG00000034075	15.8447	14.5004	15.183	26.5387	25.6416	24.692	21.1754	22.4647	22.8099
ENSMUSG00000026024	14.9642	13.3686	16.3994	10.8536	10.3126	9.94044	10.8885	9.296	11.9056
ENSMUSG00000055239	12.1027	12.2689	12.6955	23.1026	23.0629	19.6916	17.3677	21.1055	18.2461
ENSMUSG00000029064	18.0053	17.9322	16.0236	31.2762	33.9837	28.2445	23.0631	35.2745	29.093
ENSMUSG00000036781	173.595	169.199	170.465	86.801	103.817	92.7362	131.753	163.594	123.707
ENSMUSG00000032207	60.6658	68.8925	67.0666	36.7101	38.5595	27.1536	57.2616	41.9243	55.036
ENSMUSG00000070407	23.3054	26.3925	28.4309	17.3657	16.9887	18.8136	21.3431	19.1277	23.5576
ENSMUSG00000037876	3.72392	3.67479	4.10211	8.66189	9.06619	7.20502	4.974	5.67207	6.14774
ENSMUSG00000027712	33.7513	33.6413	27.5258	75.3746	91.2671	57.0207	39.669	117.63	55.0826
ENSMUSG00000048874	6.22737	5.93559	7.04714	9.56174	9.75853	8.77725	7.51653	6.95063	7.31965
ENSMUSG00000006262	6.5604	5.03537	7.37944	8.39633	8.68394	6.97789	7.2224	7.41813	7.23143
ENSMUSG00000026667	9.8347	7.82124	9.56083	16.5805	16.4503	14.2808	13.9191	15.467	14.6681
ENSMUSG00000055447	17.3366	16.1869	14.5132	16.0244	17.6969	14.346	16.1135	19.0982	16.981
ENSMUSG00000038095	4.28403	3.68294	4.3967	6.40824	6.41665	6.26631	5.01292	6.20374	5.40374
ENSMUSG00000004038	35.9411	40.139	34.6817	80.4636	98.3677	87.1544	57.2315	91.3696	130.36
ENSMUSG00000032501	6.68498	6.87431	7.32511	20.5774	19.0692	13.644	11.8044	16.8469	18.5166
ENSMUSG00000058600	26.3565	33.5379	27.7051	39.6154	41.0769	29.6475	43.3723	38.0608	39.0161
ENSMUSG00000043207	11.9619	10.1147	10.8925	15.2616	15.8721	15.5615	15.5829	17.2758	16.192
ENSMUSG00000060317	48.1119	37.2035	48.8346	36.8818	28.8766	65.147	73.5604	97.3029	90.9681
ENSMUSG00000028757	45.3281	48.9251	40.3501	38.8715	37.3956	44.1886	47.5681	65.2521	57.6965
ENSMUSG00000027610	10.8433	10.583	10.3082	19.1005	21.4703	18.1692	22.672	22.3543	24.9425
ENSMUSG00000028434	13.248	12.87	11.6358	7.50918	9.12043	7.04242	16.1962	13.5817	13.5834
ENSMUSG00000029173	15.8709	14.7028	16.9616	10.5781	12.7281	12.3837	15.6522	16.7829	17.3148
ENSMUSG00000056770	19.4697	18.4485	19.1639	12.7521	15.2383	14.173	17.885	17.7624	16.6794
ENSMUSG00000002108	41.0163	41.8769	38.1825	35.0231	38.6374	39.5498	38.2925	57.9657	49.9945
ENSMUSG00000025609	3.04284	2.76798	3.11858	3.344	3.96522	3.27867	4.11395	4.04601	4.14736
ENSMUSG00000043940	6.40722	5.12124	6.05258	6.64712	7.08983	7.20807	6.91335	7.4076	6.73578
ENSMUSG00000026750	33.1083	25.8891	27.7201	30.9681	35.004	33.1488	32.4424	39.6965	33.3599
ENSMUSG00000034591	7.00266	4.12873	5.43342	27.0492	25.6337	24.6873	29.9367	25.9174	24.6785
ENSMUSG00000029775	12.3764	10.5892	12.678	13.1842	13.6377	13.3045	14.4472	13.4023	11.9308
ENSMUSG00000000711	29.544	25.9948	27.4945	19.8503	19.7341	19.3908	28.107	24.2224	26.7759
ENSMUSG00000015291	22.6454	21.0947	24.4803	18.5835	20.2116	19.4943	23.3585	26.8773	22.9337
ENSMUSG00000008892	15.9061	15.9333	16.6119	22.4365	25.2979	21.0811	18.5667	23.1727	21.4504
ENSMUSG00000027775	32.347	29.2398	31.4692	27.0899	32.4154	27.6948	43.385	34.4551	43.605
ENSMUSG00000028809	11.3226	12.3532	12.3662	15.4995	17.3682	13.5101	13.2041	16.3194	15.782
ENSMUSG00000026393	13.4312	11.9351	13.2933	16.3841	17.279	16.2657	13.422	22.643	12.1789
ENSMUSG00000022201	13.6167	13.4116	14.3576	24.4774	26.0833	23.7182	11.8775	22.8358	19.3553
ENSMUSG00000022244	47.6263	42.8985	44.5524	32.5805	36.7087	37.5107	44.956	40.9914	38.1342
ENSMUSG00000032966	18.6908	17.2368	16.3134	31.9014	34.5707	30.1426	24.1784	41.2544	30.734
ENSMUSG00000024589	4.79631	6.14332	4.83025	8.73356	7.13781	7.15673	3.97356	5.94028	3.6317
ENSMUSG00000081534	15.0747	12.2909	13.3147	52.7866	57.1972	48.4431	40.2148	59.6815	53.2412
ENSMUSG00000036985	14.5814	13.9119	14.5072	11.6324	12.2456	13.3192	18.4324	12.7014	15.4687
ENSMUSG00000024002	7.99242	8.28026	10.3326	15.1951	15.9454	12.6323	9.79016	12.202	11.6226
ENSMUSG00000038633	28.7986	29.8031	30.2976	48.5695	54.3765	40.4306	30.8193	49.9403	46.9333
ENSMUSG00000027605	22.2089	19.6922	22.6345	4.17715	4.19753	4.51395	9.12721	5.54871	9.16856
ENSMUSG00000019173	45.1204	50.4683	47.9341	42.3546	44.841	38.0082	51.3294	53.8839	56.9194
ENSMUSG00000020198	10.2384	11.4478	10.9241	12.5216	13.6116	13.0424	8.71947	12.9031	11.8438
ENSMUSG00000032383	40.4318	39.9087	40.0932	22.1179	22.5711	26.3558	30.8345	41.766	31.7933
ENSMUSG00000022437	15.2698	12.0457	12.5452	16.8751	20.5343	19.8697	16.1717	19.646	17.9618
ENSMUSG00000020097	16.4174	14.12	16.3273	17.9727	19.1862	15.1335	19.1868	16.3102	18.1141
ENSMUSG00000029071	20.7816	21.6297	20.7954	20.6903	24.5281	19.1371	19.0352	26.4813	20.9752
ENSMUSG00000004319	4.61479	4.60821	4.97147	9.32222	8.87679	8.11219	5.51685	6.5238	6.01758
ENSMUSG00000033149	9.53397	8.88476	9.12469	13.3029	17.1594	11.0717	10.9039	23.812	15.9269
ENSMUSG00000026915	3.82858	3.3667	3.8507	7.06891	9.05669	8.32178	4.60185	5.18205	5.08956
ENSMUSG00000047963	45.8434	34.4252	33.7935	54.2417	60.5796	51.4128	50.7054	52.122	50.9351
ENSMUSG00000037149	14.8493	13.6117	13.1085	25.3086	27.4666	24.3347	17.9806	27.9937	21.9465
ENSMUSG00000025579	13.5184	12.8807	14.4862	28.0668	26.3149	26.6674	26.8664	19.7019	22.3859
ENSMUSG00000040659	15.3259	16.5357	14.6288	38.4561	42.7462	37.334	47.1789	73.6488	72.6448
ENSMUSG00000026307	20.5527	19.7206	18.8375	16.7515	17.5605	18.4101	24.4446	29.7221	31.1953
ENSMUSG00000029649	19.9621	19.9582	18.3243	15.9296	19.0785	18.4533	21.7946	27.2781	22.1391
ENSMUSG00000003660	10.8548	9.72983	10.8157	16.7043	14.4943	15.2071	11.682	14.4147	14.1949
ENSMUSG00000032199	32.4996	34.5268	34.239	57.0667	56.4719	47.2841	39.1742	52.2131	53.0763
ENSMUSG00000068739	12.4589	11.9814	13.8099	28.4472	31.0266	27.2236	17.7638	27.83	23.6908
ENSMUSG00000027613	15.2931	13.0493	12.9463	54.556	64.0746	59.9528	34.0151	81.3308	47.5891
ENSMUSG00000029202	4.75478	4.01348	4.81162	6.30899	6.10354	6.20512	4.22166	6.11051	6.04248
ENSMUSG00000019762	80.8223	81.1274	80.3515	43.5946	46.1488	46.0088	61.5228	50.1213	63.3817
ENSMUSG00000030339	23.9314	25.7188	23.6108	47.2552	54.6871	45.9582	48.9552	65.0631	50.3875
ENSMUSG00000026107	3.5507	3.6652	3.63157	24.4792	23.9891	13.3277	5.59127	18.8381	14.1589
ENSMUSG00000027601	24.1047	23.6369	25.9051	23.903	25.1794	24.3855	23.212	21.7755	24.4414
ENSMUSG00000028413	15.868	16.0077	15.1969	25.5221	23.7353	20.3367	27.5529	29.6813	30.8745
ENSMUSG00000020074	8.95751	10.0365	10.7869	11.1553	11.6308	11.1156	7.89611	9.30992	9.48994
ENSMUSG00000001833	8.31314	8.42005	9.02911	10.0975	10.4125	8.33693	6.40213	12.2971	9.79982
ENSMUSG00000027900	31.4841	31.2072	32.968	24.4053	28.0677	24.2056	26.042	31.0224	27.7334
ENSMUSG00000034341	29.1478	31.2333	31.3816	31.9173	30.0873	26.6079	38.0145	28.958	35.1372
ENSMUSG00000034297	7.0549	6.09089	7.6564	11.9303	13.3455	10.4548	7.81137	7.91665	9.45029
ENSMUSG00000055943	17.6041	14.9536	15.0685	18.0284	18.6361	16.5212	21.1072	19.1029	18.6228
ENSMUSG00000019087	25.7885	25.0406	26.1402	34.3353	38.3007	33.5086	38.9506	38.2315	37.7616
ENSMUSG00000028156	9.50028	9.64596	9.91177	25.77	29.0804	22.5979	12.1225	24.6121	18.6159
ENSMUSG00000022450	66.3968	73.1938	75.363	43.2775	42.8874	41.4616	50.6383	57.9486	54.8233
ENSMUSG00000018286	52.3256	50.4437	48.9367	47.6592	50.5777	48.0577	60.1585	71.8671	62.7143
ENSMUSG00000038965	15.7139	16.91	14.2989	17.9303	19.6612	16.7723	18.5762	20.1889	19.7092
ENSMUSG00000040048	96.7319	93.0489	95.8323	70.1387	75.3795	80.8513	84.0285	75.2892	77.7947
ENSMUSG00000051652	33.6135	26.6431	29.2752	14.3384	13.4275	15.6187	28.4429	18.9355	26.3828
ENSMUSG00000034108	77.8649	80.6836	78.5205	34.4391	42.9209	50.2844	63.9529	50.373	62.4437
ENSMUSG00000024870	42.3283	36.9037	38.5407	40.1678	42.4043	42.5847	51.4712	49.87	52.5197
ENSMUSG00000005615	12.4334	9.62709	11.248	14.4464	14.2613	15.0491	14.7154	11.6384	14.2631
ENSMUSG00000040774	35.8004	35.8284	39.5201	26.5194	33.1964	25.1337	35.6407	33.2304	32.5329
ENSMUSG00000063888	29.5578	25.6896	27.3689	31.9796	40.0957	34.4506	27.0886	39.6446	32.5924
ENSMUSG00000040648	7.14724	6.52927	6.56289	7.00371	7.43432	7.72653	6.46989	7.93057	6.50416
ENSMUSG00000006299	25.8121	26.9995	26.2321	25.9537	29.5202	29.6325	37.1403	31.3011	31.6845
ENSMUSG00000034248	13.7876	16.3033	14.481	10.9971	13.8442	10.8473	19.8583	15.886	18.5048
ENSMUSG00000025260	99.9711	113.878	107.972	62.497	70.6755	99.3128	66.2186	67.7788	70.5251
ENSMUSG00000026153	10.8616	10.4928	11.0918	20.0937	22.6326	15.3155	9.57972	15.7651	14.4255
ENSMUSG00000040842	32.7481	30.5805	33.4339	27.7262	29.5932	24.2485	33.2525	32.332	33.4245
ENSMUSG00000034858	17.323	21.7893	18.9493	9.37215	11.2055	16.7203	8.40921	19.4399	13.535
ENSMUSG00000040505	19.4843	15.6407	23.0627	21.1225	25.5019	21.2895	69.5837	41.1472	51.1962
ENSMUSG00000032423	6.33988	6.44677	6.70659	9.58139	10.3275	9.29165	6.83971	10.1045	8.69555
ENSMUSG00000002957	17.6777	15.4109	17.7641	19.4694	20.2658	19.4446	19.3354	20.8103	18.4669
ENSMUSG00000050730	19.2212	15.3257	19.1339	11.7154	11.3857	10.5279	14.036	11.698	13.1814
ENSMUSG00000054611	5.59225	5.15036	6.63707	7.38602	7.54722	6.96958	7.56006	7.44626	7.18008
ENSMUSG00000025503	40.4292	44.268	43.6115	46.5678	51.5066	44.6646	51.3179	69.4838	56.7349
ENSMUSG00000021213	79.8654	62.0806	75.1145	37.2559	45.7549	44.7975	90.5506	67.3766	78.6903
ENSMUSG00000027346	9.45185	9.88357	12.1674	15.2612	12.7617	18.3617	8.73696	15.3198	10.9169
ENSMUSG00000071054	12.6082	12.2487	15.1295	14.6598	17.4631	17.2546	10.8503	16.4197	11.8502
ENSMUSG00000028478	43.601	41.123	43.8613	55.7035	63.8844	53.1559	54.6457	82.8533	68.4682
ENSMUSG00000025762	12.4397	12.9741	12.8393	13.0887	14.432	13.6957	14.6789	11.4434	13.0803
ENSMUSG00000054733	29.9183	30.1246	27.0497	17.3193	20.5152	18.6836	24.6353	22.721	22.8561
ENSMUSG00000039041	14.5905	17.5476	15.1593	34.7548	36.7269	32.6421	18.2345	30.3523	26.7724
ENSMUSG00000036779	15.4149	14.1448	17.0081	25.1527	29.6386	23.4619	20.3401	21.7581	19.0903
ENSMUSG00000028680	15.2986	11.4637	14.5313	40.3628	46.8056	34.472	35.0243	21.1914	18.7455
ENSMUSG00000020385	17.3075	18.0499	18.1934	13.2496	15.903	14.6439	15.5609	19.2627	17.0324
ENSMUSG00000058301	17.8638	18.6179	18.329	25.8906	26.5194	25.9027	19.6873	24.9064	24.3427
ENSMUSG00000028675	44.5651	48.6241	42.3776	68.7654	71.9211	55.538	34.289	60.1536	52.6322
ENSMUSG00000026227	30.79	28.0061	33.034	25.3302	27.9257	26.1071	35.9377	36.8107	31.9729
ENSMUSG00000024331	13.5204	10.6936	12.6901	12.6336	13.1777	15.613	30.0092	16.9964	28.9301
ENSMUSG00000025862	13.3943	10.4202	12.6668	12.1837	12.768	11.2026	13.3382	11.3906	11.2632
ENSMUSG00000015839	27.9972	25.8794	28.9479	26.2941	28.7614	20.0102	20.2514	22.7641	28.4879
ENSMUSG00000010095	9.91915	10.466	9.04215	51.4205	56.847	48.8798	25.22	43.9277	35.6294
ENSMUSG00000037826	20.9927	15.0866	16.3817	7.50193	9.71691	11.7473	28.1926	14.9556	17.922
ENSMUSG00000042251	15.9468	16.9146	16.3603	9.11992	9.45406	9.5879	16.6698	11.0871	14.5457
ENSMUSG00000031731	10.2757	9.29985	9.68379	17.3098	15.4428	15.0523	12.0581	14.3924	15.0064
ENSMUSG00000010601	43.6252	42.8914	43.9195	6.57046	7.10416	7.5019	39.4505	29.217	47.1553
ENSMUSG00000027206	25.0246	25.2558	25.8128	34.4781	34.2308	28.329	23.5392	32.8074	29.2261
ENSMUSG00000023963	25.0492	17.9596	17.9106	32.7428	31.9524	35.155	49.7327	28.5481	35.8176
ENSMUSG00000034574	11.7043	9.2088	10.3809	11.1135	10.5384	8.77323	13.8226	13.2958	17.3169
ENSMUSG00000053768	37.096	37.3297	35.6865	30.2951	34.4639	30.28	32.4682	35.9005	36.6125
ENSMUSG00000070780	12.212	11.4608	14.2847	9.90939	13.4079	12.6992	14.5042	12.8229	12.561
ENSMUSG00000061292	52.2318	46.4073	52.9427	39.7263	30.8124	28.1258	59.6881	30.1397	88.5679
ENSMUSG00000025198	12.7786	12.0348	13.3323	29.5766	28.7495	24.6447	18.1689	23.0193	23.3058
ENSMUSG00000056116	27.8863	28.842	26.8774	23.6948	23.7967	22.1445	30.3278	36.6576	30.8408
ENSMUSG00000049090	31.8904	26.159	28.4387	23.1935	21.3927	23.1528	30.0697	29.8816	31.9769
ENSMUSG00000065947	319.05	235.64	645.65	210.202	618.265	157.83	258.359	915.743	116.572
ENSMUSG00000026914	22.6913	21.9009	20.4264	46.9332	48.0599	41.2777	30.1524	60.6779	45.3199
ENSMUSG00000028552	12.0846	11.8005	13.9522	17.8837	18.4973	16.8667	11.2039	15.8209	15.5202
ENSMUSG00000066026	52.9405	54.533	55.2771	16.8564	24.8669	19.5792	37.3606	20.055	33.5384
ENSMUSG00000041355	40.3098	43.6331	41.5517	53.1008	55.615	50.4874	52.4271	78.5699	61.7605
ENSMUSG00000021279	12.6873	10.708	12.9091	11.6664	13.9643	13.9329	14.4719	14.03	15.2716
ENSMUSG00000090935	18.8144	17.8116	19.9459	14.6417	17.4407	15.3487	16.466	15.8105	16.3341
ENSMUSG00000001100	24.4983	25.1833	24.4339	25.4643	28.0419	24.7823	27.2196	30.1282	29.2826
ENSMUSG00000051339	7.97904	6.85904	8.98395	8.78906	10.0611	9.64739	11.496	9.52696	9.85509
ENSMUSG00000003435	13.7835	15.8675	17.1929	24.5372	27.2855	22.9098	11.1716	20.6137	16.9321
ENSMUSG00000022858	9.54449	10.2335	8.97893	15.7819	16.1227	11.4981	6.46588	13.9953	11.3935
ENSMUSG00000005198	10.4744	8.76085	9.71959	19.4134	19.0922	18.251	12.7344	14.905	14.6771
ENSMUSG00000028745	23.722	25.2999	23.3413	29.3837	33.0714	30.3675	29.4718	37.3709	31.2681
ENSMUSG00000015363	13.2263	14.7377	15.9163	18.3666	19.4464	21.446	17.6057	21.1716	18.0549
ENSMUSG00000017291	6.53986	5.73865	7.5985	9.15066	9.51317	8.48553	6.52021	8.7022	7.97785
ENSMUSG00000045414	14.356	14.556	16.4413	32.6638	43.8876	28.3475	29.103	27.0817	26.6919
ENSMUSG00000032434	44.916	39.1394	46.1627	20.898	24.9557	22.1641	28.5731	25.7912	26.2382
ENSMUSG00000011958	23.4038	20.8513	20.5963	22.7785	28.2346	24.8392	28.6953	44.1571	32.8873
ENSMUSG00000069919	149.921	140.584	72.6916	119.567	167.93	102.697	52.7513	110.364	202.925
ENSMUSG00000020130	19.7617	18.891	20.2865	28.7879	29.7868	26.027	23.5503	25.5596	25.0113
ENSMUSG00000058446	17.9422	15.1543	17.0648	17.9012	18.5091	15.2609	17.0174	16.006	15.5834
ENSMUSG00000030935	21.6064	18.1436	18.4229	13.1385	18.0499	21.382	24.6975	19.212	23.2074
ENSMUSG00000031600	9.53322	8.22694	8.97383	14.4353	14.2036	12.1217	10.228	13.3744	11.8496
ENSMUSG00000022912	20.7434	16.2814	18.8913	24.601	25.2848	26.4467	23.6102	27.0786	25.4772
ENSMUSG00000024474	22.6093	28.896	28.0096	30.6319	31.0004	30.2052	23.841	29.005	25.8336
ENSMUSG00000028936	35.8451	32.5962	30.7753	27.8931	35.586	27.4192	30.3061	48.4681	33.5759
ENSMUSG00000027162	18.6581	16.3391	19.1862	27.5676	28.842	24.0086	20.847	24.0897	25.448
ENSMUSG00000032580	6.29846	6.00486	6.12484	5.80023	6.70697	6.05119	5.38979	7.30745	6.20811
ENSMUSG00000006169	9.8593	11.3261	10.6825	21.9927	20.8271	19.1114	11.2229	17.5192	13.4212
ENSMUSG00000021273	29.8652	29.6215	22.8939	5.93836	5.79668	5.31238	33.5634	22.7498	28.8693
ENSMUSG00000027598	9.46126	8.02402	9.29665	9.53995	10.864	11.577	9.5467	9.0537	10.7346
ENSMUSG00000025220	10.0512	9.34194	10.854	14.1446	14.6314	12.8908	9.02974	12.7711	11.558
ENSMUSG00000052684	4.42796	4.7999	5.54334	50.8281	28.4115	20.906	14.2769	24.3406	33.9997
ENSMUSG00000066551	19.3826	19.6335	19.0731	14.2517	17.4516	16.8008	19.6953	24.5296	22.692
ENSMUSG00000042605	5.2013	5.07238	6.46453	7.41341	8.59996	6.82731	5.80845	6.98451	5.10826
ENSMUSG00000068798	45.7836	42.8529	44.7652	33.9903	35.2755	32.4529	32.2351	38.404	37.4365
ENSMUSG00000038235	24.1407	25.7658	26.2155	43.136	50.0144	39.4716	36.2176	42.6596	35.6862
ENSMUSG00000020075	10.7812	11.0619	12.6024	35.271	37.9632	30.6559	12.1643	22.7927	24.2186
ENSMUSG00000101111	178.728	202.882	162.534	92.3922	72.6107	94.4544	128.521	137.285	96.2585
ENSMUSG00000068240	194.795	202.019	201.829	181.524	210.032	168.009	223.305	238.557	223.751
ENSMUSG00000057103	138.97	130.112	137.615	19.2417	23.1844	26.1388	108.828	46.8561	78.1771
ENSMUSG00000040407	3.65849	3.48001	3.72799	5.98137	6.00216	5.52204	3.80865	5.17363	4.67038
ENSMUSG00000016664	12.7652	12.925	10.3476	27.3982	30.8752	24.6925	16.5011	27.9578	23.1366
ENSMUSG00000022905	8.9944	7.89715	8.74751	15.5251	15.3125	13.7002	11.2903	12.6672	12.2984
ENSMUSG00000040170	9.35458	10.7938	11.6184	8.60745	8.10361	13.1856	11.6826	17.0529	21.8072
ENSMUSG00000031299	28.4223	24.3308	25.7576	22.7585	26.2463	26.6767	30.8055	28.369	28.3123
ENSMUSG00000033577	10.5406	9.47034	11.6036	6.86054	7.26404	6.38958	7.45107	8.83215	7.47893
ENSMUSG00000031353	25.5994	19.8696	21.4494	40.4767	43.1894	36.6495	31.9116	44.4298	37.0274
ENSMUSG00000020570	10.5001	8.642	9.05688	12.5683	14.1959	11.8081	11.8635	11.819	12.8306
ENSMUSG00000043067	16.8419	14.763	14.7216	19.3174	22.6986	23.0575	10.8777	15.7903	10.3436
ENSMUSG00000021054	17.4716	18.2532	18.8822	18.245	20.169	16.9376	16.3453	16.2464	18.5253
ENSMUSG00000073725	11.971	10.4647	11.6003	21.7242	20.3201	18.3318	17.6103	16.5486	20.248
ENSMUSG00000039529	11.1828	10.5634	10.4906	11.9608	13.0802	13.0385	15.8004	18.4931	18.141
ENSMUSG00000026398	14.2618	12.3287	12.1393	14.2007	17.1512	15.2265	20.3531	18.1719	15.7959
ENSMUSG00000036499	8.34472	6.90718	9.0274	13.7508	13.8145	9.97504	9.03471	12.1308	10.6947
ENSMUSG00000101188	52.8416	55.5834	58.8543	112.701	118.71	96.8011	62.6494	93.7591	99.0205
ENSMUSG00000002778	41.919	48.9675	45.6068	50.5965	54.1498	49.6461	50.5201	53.1472	53.2199
ENSMUSG00000055531	7.99062	8.04287	9.27232	8.53928	10.1078	7.96155	8.04989	10.1002	9.76057
ENSMUSG00000005510	52.3105	50.6642	53.1355	38.9134	39.8664	39.9935	42.2638	42.8902	44.3851
ENSMUSG00000028042	17.2407	17.993	21.6906	17.6899	18.177	19.0816	14.8786	21.2382	16.6533
ENSMUSG00000032485	13.5899	11.5208	14.3209	12.9832	13.3802	13.4023	15.1496	12.861	13.3327
ENSMUSG00000062929	25.418	24.5995	27.0174	35.3572	36.8964	32.6872	26.6211	37.452	37.2988
ENSMUSG00000078652	22.0515	22.1566	23.0635	41.3903	46.2648	39.3267	30.8054	39.7854	37.0566
ENSMUSG00000038121	10.0426	8.38909	10.9156	8.31297	7.94045	6.25511	14.4754	6.7259	11.4266
ENSMUSG00000022574	30.1211	30.7669	34.7045	31.1859	33.8542	38.1062	55.4873	40.4248	41.88
ENSMUSG00000019312	32.82	26.3879	29.2054	14.0326	17.0977	21.6175	36.9655	24.8828	34.2326
ENSMUSG00000060733	11.8715	8.68579	10.4866	10.6793	11.3474	12.5525	20.1864	11.3426	17.6163
ENSMUSG00000037622	23.9836	20.0062	22.6589	15.1818	17.9321	17.8642	29.2534	15.3332	19.8726
ENSMUSG00000037656	10.4976	9.84999	10.2067	19.1008	22.7021	19.5541	14.9456	20.1454	17.0991
ENSMUSG00000039159	24.0995	19.8031	24.3208	21.9419	22.1298	19.8823	24.4056	15.8494	19.1212
ENSMUSG00000072501	6.28739	6.40325	6.22961	4.70162	5.52201	5.14413	4.41429	5.40971	5.38975
ENSMUSG00000039782	13.2836	10.0746	11.0595	13.448	16.4898	12.8176	11.26	9.27356	7.70172
ENSMUSG00000024479	39.7296	37.8445	41.5662	35.3738	36.4465	28.8734	28.5833	34.4943	34.0013
ENSMUSG00000024042	5.50196	5.1778	6.66897	22.0988	26.5652	16.7053	21.7049	23.3219	15.8632
ENSMUSG00000062234	11.6807	9.85184	11.6796	18.3923	18.6326	17.1234	16.047	16.6711	15.0797
ENSMUSG00000036333	10.4591	8.77581	10.6539	11.4962	12.1586	12.3477	11.4691	11.5319	11.2499
ENSMUSG00000024045	10.861	12.2894	13.238	8.60413	9.7005	9.25482	9.89715	11.8065	10.4847
ENSMUSG00000020460	31.6576	31.898	29.4	63.8536	54.1007	82.7623	32.0422	55.9079	30.056
ENSMUSG00000038150	37.1599	37.8328	39.1333	46.0481	61.9171	55.4902	46.6612	49.3895	49.4169
ENSMUSG00000039262	6.21642	4.96331	6.05257	10.509	10.1637	9.30804	10.0879	9.35964	10.3423
ENSMUSG00000001017	23.1317	22.4881	23.314	30.3773	31.9286	28.9206	23.8081	33.775	28.6561
ENSMUSG00000031443	58.5684	50.0181	50.0848	29.0642	33.4669	48.2785	59.8162	44.0389	59.0142
ENSMUSG00000025404	12.426	12.122	14.3005	15.7109	16.1928	17.4494	15.766	17.2702	15.5994
ENSMUSG00000022141	8.83352	8.06552	8.99852	12.6643	12.3796	11.2611	8.49683	9.72376	10.1683
ENSMUSG00000030451	4.69123	4.31734	4.88565	7.46201	7.07656	7.6736	5.98029	6.36476	6.24081
ENSMUSG00000076432	27.5331	25.3265	28.1905	24.6227	27.1329	25.7487	33.501	42.1262	39.727
ENSMUSG00000025911	28.4696	33.6849	31.5475	22.2414	21.8121	27.5997	22.5322	18.0913	24.9147
ENSMUSG00000063273	4.4273	4.95613	5.1371	9.0403	9.00052	7.10538	4.54639	7.50392	7.10216
ENSMUSG00000030465	5.36155	3.11404	4.23978	5.39906	5.73813	4.60384	6.2302	5.77967	6.58973
ENSMUSG00000058492	96.2461	96.9665	97.8444	54.9383	56.4557	56.4844	77.4773	42.3365	54.4149
ENSMUSG00000050732	41.421	41.8829	41.1316	30.6489	40.9699	43.0101	45.4472	50.5756	43.3412
ENSMUSG00000020496	45.4919	45.0905	42.8141	40.1465	48.2308	42.6028	62.3665	57.485	58.9939
ENSMUSG00000011257	13.4909	13.3132	13.3554	40.3826	45.8609	37.2455	18.3853	29.0427	24.9609
ENSMUSG00000020021	10.2268	8.40915	9.84379	11.5883	12.5519	12.4774	12.5037	12.7003	8.54932
ENSMUSG00000030662	10.3164	10.7993	10.6098	22.0171	22.2698	19.945	14.0747	18.9182	20.2759
ENSMUSG00000003949	11.4912	11.2276	11.8844	9.95604	12.7478	12.118	14.3087	15.8554	16.1223
ENSMUSG00000024975	36.911	37.0687	37.9187	20.5656	21.6757	25.8475	32.959	27.4687	31.0859
ENSMUSG00000038594	10.6836	6.54162	8.49792	16.9141	15.8552	15.1843	8.89796	11.5108	8.27816
ENSMUSG00000052428	25.2881	25.5124	24.8899	13.4222	14.5809	12.5544	21.0787	19.2332	19.8732
ENSMUSG00000028577	11.3193	10.8065	10.6759	22.0639	21.5456	20.0469	12.5848	18.6667	15.5506
ENSMUSG00000030846	14.9544	14.3305	16.7542	11.1158	13.191	11.0141	12.2356	14.9138	13.2715
ENSMUSG00000018401	13.5062	15.9386	16.8657	15.7651	16.3228	17.5436	12.3992	14.7196	13.7226
ENSMUSG00000018932	20.161	22.1291	20.9302	30.7349	34.3571	28.462	25.5936	35.5609	35.3398
ENSMUSG00000045767	20.1616	18.4655	21.3349	22.871	23.6314	21.0284	18.5068	22.3545	23.1847
ENSMUSG00000054757	104.95	95.0591	88.6711	10.2469	10.5486	7.14184	58.1895	47.8744	57.5727
ENSMUSG00000019944	15.4757	12.874	13.1439	11.0115	13.0376	21.6782	17.0435	16.4438	15.4556
ENSMUSG00000041426	17.4546	16.1633	17.246	14.2628	13.3337	15.7089	13.1675	15.2823	17.5774
ENSMUSG00000037364	14.2716	15.4805	14.7269	18.5718	22.3458	17.3464	16.8232	22.0895	18.0813
ENSMUSG00000027680	11.0918	9.00642	11.5107	18.9615	19.3915	17.6543	12.3805	17.3132	14.1868
ENSMUSG00000039105	68.2957	69.4441	67.844	74.4726	85.9476	80.3338	88.8497	119.058	111.346
ENSMUSG00000020580	3.78632	3.17284	3.30949	11.4187	11.6431	9.43022	4.4958	8.41583	7.58163
ENSMUSG00000000303	15.7284	15.9666	15.5248	30.8382	33.3444	22.0119	20.4193	36.237	19.1724
ENSMUSG00000043019	10.9482	13.4143	13.1592	22.1409	23.9018	21.8928	12.3252	15.1882	15.3061
ENSMUSG00000049858	41.5501	38.3056	41.6675	25.0626	28.0908	35.3134	45.6404	25.4776	41.4251
ENSMUSG00000030852	1.51529	1.40802	1.00551	12.2184	10.8142	12.153	3.8483	6.9055	3.92888
ENSMUSG00000069049	23.1658	24.5976	23.0963	20.1685	21.4843	19.5944	20.4179	26.4245	19.7058
ENSMUSG00000024982	10.4339	10.6913	10.7331	11.8204	12.6416	10.9549	11.0605	10.4492	11.8932
ENSMUSG00000024687	15.4667	18.8857	20.0783	23.791	21.82	21.6058	18.6142	20.2998	22.7938
ENSMUSG00000012422	6.80824	7.54701	7.02824	11.5046	11.3112	10.5727	6.91652	13.0348	9.24184
ENSMUSG00000001127	14.8844	14.7743	14.6696	11.7194	13.6324	14.0598	13.6284	15.2723	14.5287
ENSMUSG00000029512	11.2488	7.61771	11.6261	13.1681	13.1619	16.1571	18.6147	13.7781	11.024
ENSMUSG00000068882	31.3451	39.5929	39.0133	57.28	58.2706	45.7522	32.9306	57.4221	47.0307
ENSMUSG00000034903	7.07384	6.49981	7.1655	12.4549	11.884	11.4098	15.4807	13.636	12.5791
ENSMUSG00000022307	14.1329	13.233	13.7404	12.8949	13.9876	12.6972	12.9194	12.4121	13.1975
ENSMUSG00000031375	13.7697	14.1344	12.5886	21.0305	24.9945	18.6404	7.54637	13.4355	14.4253
ENSMUSG00000015120	15.7628	15.9708	18.1311	16.3676	20.0552	16.9961	14.9763	22.9305	19.2737
ENSMUSG00000037966	64.9471	61.699	64.8863	39.5715	40.9739	39.6881	67.8006	58.9305	80.0867
ENSMUSG00000029221	7.54971	7.62521	8.37799	7.11228	7.81639	4.44656	7.39892	7.51918	7.67424
ENSMUSG00000021476	18.3929	18.6621	18.6635	13.8305	13.8278	13.6464	19.0982	15.2683	16.873
ENSMUSG00000028760	6.83208	7.73032	6.50675	10.9648	11.302	10.5154	7.49366	10.4572	8.45487
ENSMUSG00000025326	4.1473	3.47428	4.3434	5.79671	5.84598	5.29014	4.03306	4.63372	5.00114
ENSMUSG00000067889	10.8773	8.8943	12.9165	7.72379	8.41946	9.30962	15.3936	12.678	12.6605
ENSMUSG00000031029	24.5762	27.3426	25.1067	38.9488	37.8954	32.5275	32.6745	36.1001	37.0855
ENSMUSG00000020827	14.365	13.5322	14.3352	11.8457	12.9363	12.7772	16.7196	17.5864	15.9681
ENSMUSG00000100131	123.612	134.921	129.631	109.881	88.8632	110.856	175.269	100.26	74.3289
ENSMUSG00000020936	14.8729	15.6041	15.2737	24.0276	22.5894	21.5211	16.4819	21.1884	20.9868
ENSMUSG00000030835	8.26333	6.6968	7.62179	29.6011	32.4859	26.1462	15.9134	20.3677	20.0179
ENSMUSG00000034290	13.6745	12.6122	13.7545	20.1897	21.5604	20.7365	17.2751	23.0009	18.676
ENSMUSG00000044573	24.2347	20.8721	23.0447	21.9688	23.8935	21.6494	27.7893	33.0444	32.9336
ENSMUSG00000020366	10.7142	10.3948	11.1298	16.6203	17.9521	14.9255	12.8998	16.4931	14.5543
ENSMUSG00000025907	4.71519	4.60343	5.52741	9.95232	9.65767	8.39581	6.04897	5.85705	6.41584
ENSMUSG00000068749	58.0044	55.6885	54.4922	89.1345	92.3075	89.3615	59.912	110.471	73.7732
ENSMUSG00000030983	42.9947	48.6143	43.554	38.2077	45.7541	44.3186	45.0976	55.2305	47.7837
ENSMUSG00000029472	15.421	14.6799	15.2851	12.0735	13.9986	12.6169	16.0843	18.1632	16.0057
ENSMUSG00000039286	3.44906	3.66015	3.36537	13.2567	12.9641	11.6533	6.76755	11.8372	9.22349
ENSMUSG00000005161	34.7232	34.9808	31.1656	20.841	24.6562	24.5764	30.2968	36.3675	33.0734
ENSMUSG00000032536	6.41606	6.08963	6.40702	6.92422	8.42867	7.73243	7.31857	8.44038	6.81891
ENSMUSG00000032330	134.154	110.681	122.912	68.8589	89.9004	85.6876	116.367	126.023	100.821
ENSMUSG00000029238	8.05624	6.45201	8.00513	9.48183	9.96117	9.25549	4.78396	6.06715	5.30384
ENSMUSG00000067279	93.984	84.0625	106.682	21.1884	22.8035	17.2283	15.5107	23.5919	23.2408
ENSMUSG00000031537	5.08763	4.69025	5.10024	3.36755	4.68583	4.06013	4.60565	5.26351	4.41367
ENSMUSG00000021981	14.5685	13.0912	13.8183	10.4975	9.73456	8.80545	14.0052	13.3067	14.8913
ENSMUSG00000021495	8.66851	10.123	10.1259	4.60331	5.95392	5.15802	7.66325	8.70167	7.04978
ENSMUSG00000053332	18.501	22.1742	17.9167	23.0177	32.0244	26.5574	14.4103	31.8939	25.2834
ENSMUSG00000025511	22.8874	18.182	21.3975	28.5118	31.438	31.0443	48.3688	53.4429	50.2861
ENSMUSG00000025178	11.6722	10.9701	12.0328	20.784	20.6473	16.7964	13.1407	17.7885	17.3945
ENSMUSG00000055866	9.04885	9.51921	10.3737	4.80708	7.20739	10.1157	14.4959	17.9492	18.7829
ENSMUSG00000045427	15.2246	16.158	16.7504	25.5302	25.9225	24.3859	19.8192	25.3711	22.0287
ENSMUSG00000021500	10.7379	10.8985	11.7877	11.2964	13.1963	11.9993	11.7531	13.6937	12.2458
ENSMUSG00000015671	20.3353	21.2102	19.8225	27.6897	29.3751	28.0146	22.4935	36.5065	28.8795
ENSMUSG00000031782	34.6907	29.0406	33.4439	27.2471	25.9752	25.7525	28.8776	33.3087	32.856
ENSMUSG00000015568	10.15	14.5141	9.97263	10.4142	11.0539	5.89904	2.87649	9.36323	9.34845
ENSMUSG00000013662	13.3763	12.2202	13.1819	19.4389	21.7506	18.6539	14.0888	18.204	15.9826
ENSMUSG00000022193	79.4454	72.257	67.7399	105.47	126.399	116.366	107.835	170.2	118.071
ENSMUSG00000036990	9.82241	8.37164	11.0748	14.5905	16.2366	13.1951	10.2574	13.3326	12.5653
ENSMUSG00000032393	5.46541	4.81134	5.54674	6.69113	7.32065	7.11075	6.96394	7.1249	7.04746
ENSMUSG00000006024	17.5298	18.8876	20.8928	32.9794	35.7774	27.1407	22.946	26.1298	25.7219
ENSMUSG00000030102	4.53571	3.24668	3.82726	4.23823	4.28234	6.10458	5.89203	5.81504	5.42874
ENSMUSG00000034807	16.338	14.1358	12.9691	21.1835	22.4975	22.1836	19.1965	27.6036	24.8331
ENSMUSG00000054455	12.8763	11.9984	11.5918	11.2013	12.2029	12.5405	14.0463	14.0863	14.6591
ENSMUSG00000027954	21.1588	22.0554	26.3193	61.9854	62.4658	42.0931	31.7772	87.2755	52.2416
ENSMUSG00000031485	6.89845	7.07468	7.44436	6.77273	8.30969	7.05076	6.30787	7.5801	7.95295
ENSMUSG00000042520	3.73213	3.5426	3.93817	5.95762	6.56341	5.84399	3.87292	4.6551	4.99384
ENSMUSG00000019961	5.88585	6.25266	6.66099	9.04109	9.93395	8.30349	6.30634	10.2413	11.478
ENSMUSG00000071633	83.1895	100.04	94.8449	27.2274	28.7409	22.8573	33.4136	26.4726	25.1263
ENSMUSG00000021669	8.63576	8.33104	10.4227	12.6611	11.8169	12.7106	9.41144	11.08	11.1235
ENSMUSG00000027423	17.5791	18.1405	16.7672	27.0298	31.145	23.9159	16.7234	31.7092	26.5205
ENSMUSG00000025509	16.8327	20.4758	21.678	45.3034	49.8023	53.4033	29.3532	34.0894	27.5519
ENSMUSG00000020463	15.2059	13.9361	16.5887	18.9381	19.4129	18.2344	13.4138	15.7517	16.7525
ENSMUSG00000031645	58.5269	54.8374	57.2158	21.0465	23.5274	26.892	43.5951	52.611	45.2556
ENSMUSG00000002332	40.2027	28.4197	34.9831	19.2472	21.2559	20.5309	47.0726	40.1887	37.9423
ENSMUSG00000000605	9.86309	10.2841	10.6571	9.23957	9.33338	9.13313	12.3557	10.9894	11.2902
ENSMUSG00000022391	11.7677	11.4317	12.9078	27.4961	25.9597	23.863	18.9725	28.2472	23.8194
ENSMUSG00000007836	28.0573	29.4889	25.6771	53.6038	55.0911	43.92	29.2355	46.7601	35.5129
ENSMUSG00000085396	11.0162	12.6552	11.6914	5.18806	7.57408	6.77524	8.44291	12.3543	9.92001
ENSMUSG00000028053	5.0939	4.02375	5.36626	7.39999	7.33765	7.53672	5.36253	5.88899	5.99176
ENSMUSG00000040466	26.207	26.6346	25.6596	24.0455	23.5304	22.9371	36.7842	40.0583	47.9619
ENSMUSG00000034636	8.21577	5.51411	7.33654	15.9861	15.1825	14.9375	9.77602	10.3678	12.5924
ENSMUSG00000030770	9.57078	7.6626	8.8571	7.77066	7.9763	8.74478	9.69815	9.14575	10.0928
ENSMUSG00000038914	6.04858	5.95746	6.7661	6.34634	7.72228	7.36208	6.62968	8.31873	7.14688
ENSMUSG00000040054	8.02766	6.87725	8.81693	7.10181	8.49327	8.61078	7.81214	9.43492	8.75046
ENSMUSG00000019943	3.06695	2.81736	2.96807	8.84622	8.82644	7.29687	5.37775	7.88599	7.25587
ENSMUSG00000032959	58.5563	46.1315	56.6028	37.4939	51.5457	44.5797	50.0593	61.3897	64.3484
ENSMUSG00000026867	5.65994	5.10719	5.70999	6.84181	8.06221	7.44818	5.62778	7.55339	7.30626
ENSMUSG00000062328	47.381	100.257	59.3825	35.983	71.8052	92.5653	41.364	100.485	41.3366
ENSMUSG00000017802	30.7095	27.9662	29.9497	21.7382	24.5718	24.2105	25.8258	26.0281	25.2283
ENSMUSG00000024561	9.28724	7.5165	9.82458	14.8711	18.0014	15.4552	13.3088	12.5951	11.3196
ENSMUSG00000020154	6.52173	6.73406	5.05063	6.56666	9.91009	8.31778	5.04766	6.0453	10.9692
ENSMUSG00000028024	17.514	16.4897	18.7025	14.2308	13.5894	11.8285	23.3578	14.4365	21.6925
ENSMUSG00000028228	11.2559	9.056	10.4202	10.9514	10.7998	9.78009	14.4798	13.8938	16.4036
ENSMUSG00000031386	7.44088	7.52427	7.92959	15.6595	14.2788	11.6929	9.16156	12.2611	13.2592
ENSMUSG00000032612	8.96697	9.69132	9.70612	11.1036	10.0724	10.6258	12.2963	12.0789	12.9217
ENSMUSG00000029713	22.4139	24.5339	23.8896	24.7349	32.7138	25.3732	26.62	33.4805	28.5834
ENSMUSG00000025451	23.0099	23.4675	25.402	29.275	31.5909	29.6289	23.2287	28.0428	24.715
ENSMUSG00000031549	33.4603	28.6728	26.493	11.4466	13.5391	14.425	25.5115	16.5951	23.7462
ENSMUSG00000016528	18.1828	16.4027	17.6118	47.1555	45.9328	41.3796	23.4603	39.3657	36.3338
ENSMUSG00000030660	4.61287	3.64591	4.86452	14.0157	12.5534	10.7894	5.5228	10.6725	7.48028
ENSMUSG00000029598	10.3733	10.3302	10.7719	13.6599	15.7964	12.6507	16.808	15.6076	14.6028
ENSMUSG00000044037	11.5466	11.715	11.4211	13.5318	18.1347	16.2639	15.9	24.7299	15.9115
ENSMUSG00000038467	25.3722	24.1573	23.7613	65.6303	66.4148	54.2183	43.558	70.9654	48.535
ENSMUSG00000039438	129.453	128.001	128.433	67.0997	69.1705	73.9476	114.256	71.9779	114.851
ENSMUSG00000007880	6.24945	5.84623	7.2125	9.225	9.95441	9.00993	6.124	9.46423	7.93954
ENSMUSG00000020010	59.9566	59.1652	64.0688	49.0556	48.1121	42.3769	45.3072	45.7409	52.121
ENSMUSG00000035877	7.12987	5.8297	8.36113	5.70156	5.36423	6.37555	8.17269	4.70255	5.52329
ENSMUSG00000028273	8.548	8.85328	8.9782	8.89966	9.02436	8.54068	11.3522	10.6911	12.6636
ENSMUSG00000027746	14.2453	14.9802	15.2376	13.3107	13.5977	14.2122	13.8906	18.9922	16.8591
ENSMUSG00000027806	4.10465	3.72505	4.19029	13.8303	15.2498	10.6257	5.00786	6.4993	6.03792
ENSMUSG00000030105	16.1615	16.6283	17.8275	23.4165	25.4376	20.7399	19.6649	19.5256	20.0244
ENSMUSG00000033478	12.2139	11.6963	14.0723	16.0857	19.653	17.6871	14.3122	16.2982	17.9922
ENSMUSG00000020706	13.2507	15.2727	15.0567	29.571	31.6013	29.4649	14.8897	25.8454	23.8661
ENSMUSG00000022885	16.6298	11.5098	15.5875	18.7642	18.1847	15.96	20.8742	23.8058	18.4473
ENSMUSG00000021102	21.1131	21.1998	20.6896	23.4088	28.6676	26.3354	24.9424	29.9431	26.2163
ENSMUSG00000058022	33.6592	31.4606	35.8846	28.5687	30.6124	32.0882	27.5405	34.6215	31.1203
ENSMUSG00000028184	4.08817	5.6426	5.53957	8.31451	9.19997	6.04952	4.89498	8.87752	9.744
ENSMUSG00000029036	19.7989	20.3076	21.7853	27.5557	31.4648	27.2352	19.9661	29.5402	26.6979
ENSMUSG00000030541	39.5722	41.4902	32.5903	24.5322	26.8989	25.2915	33.4309	34.8577	43.2992
ENSMUSG00000037503	14.8811	11.4106	13.7066	23.5326	24.8689	20.1952	16.6457	21.0963	18.2635
ENSMUSG00000021361	134.817	114.147	123.012	62.9226	77.4035	81.1511	105.678	102.367	116.055
ENSMUSG00000024283	11.9158	11.0647	13.6802	20.3788	22.0171	17.7223	14.6651	15.9836	15.55
ENSMUSG00000017057	13.2142	10.8527	14.6502	28.1938	23.6152	23.312	23.9766	35.4607	33.182
ENSMUSG00000027340	2.26203	2.53814	2.77916	30.4651	24.0821	16.752	10.4623	14.9156	27.0314
ENSMUSG00000001794	31.1441	28.2233	29.0308	35.5298	35.7247	30.8963	41.6857	43.6375	44.348
ENSMUSG00000015092	67.0967	70.4291	69.5592	56.8838	58.9352	54.0402	73.0174	81.3942	80.6505
ENSMUSG00000038403	51.8187	61.5838	49.9001	30.2616	37.2678	43.3744	49.3763	44.079	63.5808
ENSMUSG00000022314	19.7741	18.9484	19.3105	23.7103	23.9071	21.7139	22.0695	23.6929	21.2605
ENSMUSG00000021687	17.9879	16.6867	18.5547	21.4202	19.0489	17.139	24.4388	21.0864	18.8591
ENSMUSG00000024132	49.5116	50.1247	42.5768	38.8503	45.366	44.0096	45.6445	44.2338	41.6647
ENSMUSG00000020794	19.1034	18.6767	19.8265	21.1698	23.1837	21.3325	18.012	20.8725	20.2717
ENSMUSG00000004270	23.4922	22.6504	23.8607	27.7173	29.8964	31.0273	38.6269	20.8345	30.017
ENSMUSG00000037351	18.067	17.9426	19.4537	20.9808	21.6052	20.6145	24.0594	23.7738	21.2516
ENSMUSG00000000568	8.33749	9.80657	9.04489	14.0047	15.534	12.5346	10.7716	17.3825	14.8212
ENSMUSG00000021051	17.415	14.139	12.4632	13.0724	13.3823	15.9283	15.0117	17.9297	16.933
ENSMUSG00000020064	10.5575	9.57919	11.353	9.26728	10.0856	8.3253	8.66866	8.90099	8.85484
ENSMUSG00000031729	9.6427	10.4241	9.39794	13.6526	15.5081	13.9731	10.6892	17.3102	12.4764
ENSMUSG00000024712	28.8942	25.4236	26.9061	39.5952	36.374	31.8165	28.5522	40.5236	36.9193
ENSMUSG00000068246	50.6893	60.5549	55.9015	15.2093	16.5436	12.9493	53.8598	36.7763	53.8299
ENSMUSG00000005982	24.2798	21.1369	24.4114	14.0291	17.427	17.8784	28.819	20.6564	25.4302
ENSMUSG00000027804	13.316	13.6446	14.4546	22.0916	24.3702	20.7992	13.1957	23.0323	21.0736
ENSMUSG00000004591	5.65032	5.02684	6.56158	7.90987	7.92737	6.84769	6.23425	7.32382	6.50038
ENSMUSG00000001525	18.7196	20.6693	17.1335	30.7513	27.5734	24.27	20.6336	43.8856	32.5466
ENSMUSG00000030265	14.094	12.6899	14.4992	22.5164	23.0027	19.3108	11.1542	19.003	16.0277
ENSMUSG00000024601	34.3099	27.6697	30.4103	14.5654	15.1812	14.833	29.5051	21.4414	24.7869
ENSMUSG00000025289	56.2516	52.2878	53.5294	27.5598	26.8887	27.7887	46.8068	46.585	46.5453
ENSMUSG00000025139	13.8239	11.5909	13.0592	19.6399	21.4019	20.1983	16.4432	17.0662	19.7987
ENSMUSG00000024799	28.3742	27.3448	25.5526	13.2509	15.159	19.2477	20.9225	15.3115	17.5872
ENSMUSG00000063450	2.81696	1.87777	2.89241	2.67287	2.72057	2.63625	3.71755	3.31132	3.05735
ENSMUSG00000034724	8.20812	6.69751	7.83701	8.79045	9.44435	8.58479	8.3687	7.59887	8.88324
ENSMUSG00000008976	13.5127	12.6677	12.7235	19.7199	18.3216	16.7239	11.7468	14.7494	15.7083
ENSMUSG00000021819	7.29356	8.74127	9.45257	9.10891	11.5057	9.23365	8.72638	12.3838	9.7528
ENSMUSG00000025155	21.497	22.6759	22.1049	17.2166	20.5535	16.8469	26.3628	26.3839	26.9183
ENSMUSG00000019804	47.0745	46.5114	48.3467	64.5333	64.8166	55.4258	59.9761	66.0056	69.3228
ENSMUSG00000075470	10.5037	9.88026	11.6011	15.991	14.853	13.5729	11.7519	13.1855	13.7245
ENSMUSG00000030678	22.8504	23.1071	25.8746	29.2927	33.6671	27.1084	30.931	36.0452	28.0789
ENSMUSG00000035851	5.62939	5.71808	5.81641	6.2363	7.37281	6.22911	4.45214	6.45017	5.77173
ENSMUSG00000026618	7.87113	7.37966	8.24509	10.9357	10.6818	9.68306	9.52215	11.545	10.9043
ENSMUSG00000044197	9.69247	8.03508	10.1441	9.066	10.4588	9.55074	15.31	15.7637	17.8569
ENSMUSG00000024290	3.91438	3.80053	4.10668	5.79234	6.37194	5.01153	3.74693	4.73458	4.48046
ENSMUSG00000022100	4.02004	3.55424	3.74429	4.9891	5.16467	4.59459	4.31362	4.17838	4.57681
ENSMUSG00000005566	14.9962	16.8131	16.6997	22.1849	24.3689	20.5537	20.2962	25.6195	21.1591
ENSMUSG00000027502	24.4547	25.807	24.9591	39.5536	46.9755	46.8901	30.1479	40.2896	27.8326
ENSMUSG00000026201	20.7102	17.7827	19.5139	17.2516	19.3187	19.0741	19.1028	26.9911	18.4009
ENSMUSG00000027170	28.0063	25.5512	24.5251	32.4019	39.1802	32.1142	28.9145	44.9262	35.1517
ENSMUSG00000022181	81.4467	52.0612	47.8376	11.8318	15.0752	11.1526	21.9174	5.38381	8.95491
ENSMUSG00000028798	20.9389	19.6453	19.6875	21.3813	22.1289	19.3215	22.8345	28.8355	26.7482
ENSMUSG00000031007	24.3002	24.0853	20.8866	32.9514	43.2314	30.7881	34.9169	39.4377	35.8098
ENSMUSG00000028381	6.4595	6.20977	7.9332	22.6786	24.062	16.3698	13.4297	19.8811	17.7823
ENSMUSG00000001729	13.7468	12.0047	14.1659	23.7654	25.6469	21.3952	20.9222	23.1588	24.0417
ENSMUSG00000040029	5.86823	4.33015	4.6149	4.7532	4.68521	4.53363	5.88246	6.21683	5.15581
ENSMUSG00000018446	29.77	29.4267	28.4673	33.1503	35.08	29.9633	24.5425	33.24	33.3001
ENSMUSG00000021127	18.9404	21.3943	23.3735	20.6012	25.7571	16.9441	33.6561	27.1067	30.5921
ENSMUSG00000029802	11.9871	10.5735	10.979	11.24	11.965	10.0967	11.8036	8.09533	9.428
ENSMUSG00000044791	6.55845	5.36772	6.80516	10.5832	10.7912	9.15636	7.01655	6.67768	7.59154
ENSMUSG00000056579	7.69616	7.52618	8.72641	11.4201	13.2096	11.1069	6.48412	8.99218	8.1748
ENSMUSG00000048000	5.10766	4.54265	5.66955	6.54737	6.83547	6.49424	5.667	5.5126	5.46717
ENSMUSG00000033543	15.7014	14.9409	14.4184	13.3881	17.7611	16.6503	19.4335	37.3848	23.3237
ENSMUSG00000022425	17.1428	16.1953	15.4114	11.6933	12.0069	9.52098	17.2661	10.9568	15.1501
ENSMUSG00000006418	21.6582	22.011	21.8735	23.4053	27.3352	23.9964	27.323	27.7908	28.0412
ENSMUSG00000021242	15.2658	14.5641	14.0086	13.0249	15.3978	14.3755	15.8449	15.7672	15.9822
ENSMUSG00000027708	9.10981	10.5415	11.257	7.82474	9.70676	8.05403	8.84993	8.74306	9.65586
ENSMUSG00000060012	7.09684	5.92638	5.77746	4.8251	5.08693	5.77495	7.34397	6.54114	6.5235
ENSMUSG00000034928	12.2295	10.4671	13.1466	20.7002	23.4842	19.0112	14.9687	18.2725	16.1732
ENSMUSG00000027363	17.7779	15.9826	17.5607	19.7619	19.9698	19.513	19.0274	20.7331	19.7083
ENSMUSG00000031357	39.7995	39.8746	39.0618	30.0953	34.1709	28.7529	32.7589	39.4172	36.0587
ENSMUSG00000085148	35.5376	29.4482	29.3938	33.6673	49.093	37.2883	51.345	67.5243	49.208
ENSMUSG00000004394	30.6083	34.1258	31.503	43.1174	50.2317	48.4253	37.3797	45.4554	31.1383
ENSMUSG00000058690	5.85861	5.21672	6.77287	12.0607	11.2974	11.0198	9.40682	12.0779	11.632
ENSMUSG00000020132	16.0803	16.3111	15.9547	19.2818	19.119	18.3066	15.5689	16.5312	16.1617
ENSMUSG00000065954	5.66751	5.56458	5.58649	5.4723	6.4102	5.82085	7.20477	7.91806	11.2476
ENSMUSG00000061032	20.3116	20.7215	17.8902	27.5751	32.8758	28.2658	21.6556	29.4893	27.8806
ENSMUSG00000026853	7.66924	7.80193	7.34041	22.317	33.9121	32.0945	16.4394	17.8491	10.9344
ENSMUSG00000029777	13.8918	13.966	15.2501	42.1428	45.0504	40.9863	20.7136	38.1424	30.7658
ENSMUSG00000025812	4.30934	4.3849	4.85279	7.25182	7.13391	6.3762	5.75496	4.95152	5.6515
ENSMUSG00000027255	18.6475	18.1485	21.1891	17.7773	18.8347	17.9118	16.9693	25.0597	21.8081
ENSMUSG00000014226	19.9948	22.4637	24.5088	44.7387	41.7639	33.2767	28.4559	49.3403	42.5047
ENSMUSG00000039958	35.5818	22.8217	27.1893	13.7035	27.9811	26.9394	54.4097	23.8164	27.0284
ENSMUSG00000028423	8.11409	8.0831	8.3967	9.64023	10.7119	9.3034	10.0116	11.4211	10.4562
ENSMUSG00000065979	16.2062	13.3872	14.9523	14.2913	15.6374	14.4012	17.2218	15.8719	17.683
ENSMUSG00000026254	8.75343	7.89268	8.57262	13.6568	13.8378	12.7721	10.0648	15.5108	13.4552
ENSMUSG00000029505	4.8089	4.10448	4.83071	7.48548	6.71755	6.64393	5.51258	6.713	5.83329
ENSMUSG00000044018	32.3436	33.5018	36.3898	45.0313	43.002	41.0691	34.1839	50.1792	42.359
ENSMUSG00000041130	21.4469	22.4453	26.8275	18.3013	21.5558	18.9512	20.9566	20.732	20.1736
ENSMUSG00000027455	12.2711	13.8217	12.8965	29.1284	29.2916	29.4509	18.6813	31.7917	24.5663
ENSMUSG00000041757	7.3964	6.94074	7.80739	4.57177	5.19426	5.41771	6.50311	5.68957	6.35633
ENSMUSG00000021109	9.28999	8.62799	9.73162	23.3846	22.0389	17.5491	10.3321	18.4718	13.4116
ENSMUSG00000023118	6.18744	6.05094	6.15087	7.55721	8.88066	8.16726	7.79592	8.9033	8.89299
ENSMUSG00000038286	46.0808	45.9249	46.3677	15.5971	15.9468	15.8928	24.9956	20.2865	26.8747
ENSMUSG00000020923	10.9461	10.8326	11.7754	12.8662	14.8311	13.2836	9.75221	16.0539	12.9278
ENSMUSG00000045092	29.4986	34.0766	33.0755	22.1354	24.0937	16.9845	19.7665	27.2931	28.2288
ENSMUSG00000033307	93.1742	111.522	88.5796	105.637	103.07	83.5421	110.136	103.591	114.269
ENSMUSG00000032621	8.11737	8.61267	8.80198	8.57455	8.91288	8.18143	6.8834	10.5572	9.29099
ENSMUSG00000027357	33.5546	38.7352	44.4684	43.1429	46.6729	38.3025	39.7164	43.6156	45.2683
ENSMUSG00000025487	19.8949	15.9884	18.5434	23.3942	27.5229	25.3918	23.0581	36.3092	27.3394
ENSMUSG00000022228	20.5801	28.2916	26.8672	14.9404	19.7665	16.4812	14.8299	19.4509	17.8341
ENSMUSG00000038717	15.7452	15.6964	17.0552	10.7584	12.4218	11.6562	11.7443	13.1459	10.9351
ENSMUSG00000068284	6.7315	5.49123	6.83621	5.18401	5.64107	5.76582	7.30367	5.68548	5.54078
ENSMUSG00000027944	43.224	36.4266	38.3946	44.1728	46.5383	45.1527	44.8118	55.4815	45.053
ENSMUSG00000031392	14.3723	14.2909	14.7397	17.8912	18.4756	17.8339	18.0451	21.4193	20.0151
ENSMUSG00000028565	7.67697	6.53085	6.49947	7.24696	8.47864	7.49932	7.5534	6.83307	6.75691
ENSMUSG00000020184	10.7905	11.5212	11.4355	19.8598	19.3104	14.4938	11.1196	16.7658	18.5279
ENSMUSG00000029478	5.49783	5.83675	5.96959	9.74583	8.47885	7.79281	7.58524	9.02586	9.62977
ENSMUSG00000023073	8.4666	4.3836	8.3529	24.1489	21.7127	32.8199	25.6887	19.0001	18.7705
ENSMUSG00000021703	9.0577	6.95519	7.41317	16.6777	21.4223	14.7	10.6817	15.7374	11.9247
ENSMUSG00000042626	10.4403	10.2528	11.6903	15.0407	15.4752	15.38	13.2287	17.8283	18.7908
ENSMUSG00000027668	12.8729	12.0944	12.3617	15.2484	15.9553	15.5326	13.1651	14.889	13.8189
ENSMUSG00000019960	13.6918	15.9504	19.3004	20.9477	29.3384	13.3696	29.2772	28.8508	25.5658
ENSMUSG00000032777	6.53035	5.90574	7.22379	7.75113	7.5202	7.0339	7.0044	6.88033	6.91165
ENSMUSG00000055850	31.3911	36.1331	34.6765	19.2092	18.5327	20.1878	31.7392	26.4634	33.6017
ENSMUSG00000030516	7.20268	6.53219	7.27862	12.7978	12.8079	12.0848	9.48772	11.9975	11.5737
ENSMUSG00000020076	6.97781	8.22511	8.3935	7.47836	7.75982	6.80776	8.13564	8.61945	8.16547
ENSMUSG00000020283	19.0921	18.5137	20.049	17.142	19.0385	15.8331	16.0037	16.7145	16.383
ENSMUSG00000025337	26.2843	33.3383	31.6866	69.9405	73.3866	58.5925	30.4878	42.5415	43.2057
ENSMUSG00000028945	8.52835	8.15686	7.95526	13.7703	15.1379	11.4483	9.09314	12.34	11.5609
ENSMUSG00000041084	30.0143	30.3397	26.4388	22.666	22.2037	22.6241	23.3555	46.6566	33.5606
ENSMUSG00000040356	15.6196	15.6683	14.3731	12.863	13.8051	14.1133	16.0444	17.9012	17.5055
ENSMUSG00000020640	4.97509	4.64919	5.7259	6.24151	6.68906	6.12006	4.99278	6.14973	5.98595
ENSMUSG00000033880	22.2411	23.5121	19.5749	30.4073	33.6809	28.5375	27.5499	31.9221	31.7283
ENSMUSG00000026295	114.851	105.095	100.05	66.2136	73.1441	58.7069	82.57	79.9754	84.0931
ENSMUSG00000031835	7.73592	6.82847	6.90134	7.66133	8.36779	7.65487	8.95635	8.43963	8.67923
ENSMUSG00000033735	24.8641	21.5679	21.8695	16.458	19.9568	20.9029	27.6067	31.1633	26.3653
ENSMUSG00000042688	7.01446	6.48019	7.15951	21.6418	22.9056	17.5778	9.2644	17.1754	13.4153
ENSMUSG00000002763	18.6191	15.9088	17.6213	18.4397	22.1777	22.5703	25.9308	25.9825	22.37
ENSMUSG00000091896	5.57158	5.5576	5.84218	8.55857	8.84629	7.64306	5.93584	8.99848	8.14947
ENSMUSG00000017843	7.66878	8.03262	7.30433	12.4477	12.4928	10.4693	9.52582	11.13	9.39703
ENSMUSG00000035284	4.13572	2.91084	4.09478	4.30386	4.26181	5.34424	4.76872	4.66184	5.19243
ENSMUSG00000050390	9.38981	8.94839	10.8658	12.4198	12.235	13.152	17.8707	14.279	13.3835
ENSMUSG00000035944	17.7385	15.3417	18.5607	14.7327	16.6257	19.7148	24.6051	21.367	24.1047
ENSMUSG00000026970	7.97109	9.75401	9.51203	19.2466	20.79	15.1713	10.5346	19.6272	14.9037
ENSMUSG00000035011	8.41666	8.65789	9.85831	12.8381	13.0978	12.5952	11.8647	10.3512	10.171
ENSMUSG00000025204	28.372	29.653	29.667	17.9921	19.0319	18.9658	22.1138	27.6805	23.6405
ENSMUSG00000017478	7.96573	7.97169	8.19967	8.4895	9.91652	8.85629	7.47757	8.43827	8.06957
ENSMUSG00000033159	11.0392	7.9735	10.6742	13.0396	16.3602	15.5721	15.9202	15.9959	14.9936
ENSMUSG00000003731	10.8349	9.48384	11.3544	13.7536	14.0033	11.7342	9.74863	11.7569	12.016
ENSMUSG00000026511	13.0774	14.9943	14.4377	10.9255	11.3371	10.9874	12.9394	18.0016	13.0881
ENSMUSG00000014748	15.9075	14.3068	15.7763	16.2156	17.9893	19.0004	19.6376	18.4229	20.807
ENSMUSG00000014349	13.5736	11.1268	12.9871	23.3247	25.8983	22.9548	19.5524	26.8564	20.7816
ENSMUSG00000041133	11.1177	10.732	11.8675	13.4975	13.8731	14.6902	13.2762	12.5383	13.571
ENSMUSG00000060591	80.447	77.3163	80.3948	94.3887	108.01	109.313	110.761	163.886	131.819
ENSMUSG00000045482	3.16391	2.53371	2.98775	3.79833	4.15905	3.73059	4.13761	3.632	3.60308
ENSMUSG00000049327	8.09438	9.16944	10.4024	17.9664	19.477	15.619	14.0178	18.3883	16.7794
ENSMUSG00000044026	12.2639	10.0073	11.8926	19.8555	24.707	22.6285	16.5453	14.7639	11.249
ENSMUSG00000038695	36.4119	36.3849	40.5395	17.359	21.5069	26.0805	19.7157	31.4044	23.5388
ENSMUSG00000008763	7.70338	5.30371	7.84868	10.7588	11.7675	10.9575	11.2663	8.59073	9.73508
ENSMUSG00000032012	11.5863	11.907	13.0474	9.06412	11.9089	10.247	11.1855	12.0902	10.6065
ENSMUSG00000025508	29.9145	29.55	26.0289	34.659	42.7805	35.6249	36.109	57.452	40.9484
ENSMUSG00000002265	3.05663	3.05375	3.4218	4.25159	4.92969	6.38157	4.59379	7.62114	4.77156
ENSMUSG00000031967	15.4983	12.3588	14.5654	16.7985	17.5704	17.8004	18.7095	15.4092	17.132
ENSMUSG00000021928	6.71665	6.51482	6.73814	3.82704	3.60195	4.33859	5.06977	5.8882	6.0794
ENSMUSG00000027533	47.088	41.2686	39.0382	17.6294	12.1923	12.3001	15.9847	34.2917	28.8589
ENSMUSG00000074064	28.3207	26.5306	26.7015	22.0287	28.7209	27.7352	25.3515	23.5177	23.1141
ENSMUSG00000025486	16.922	13.9099	15.2119	6.91734	10.0621	10.5756	12.621	14.0307	12.7378
ENSMUSG00000047260	51.63	60.2233	60.6655	46.3128	53.6262	47.318	50.0681	60.753	53.9198
ENSMUSG00000022124	13.661	11.3566	12.5356	14.1914	15.9796	12.7986	13.3135	20.4518	16.0821
ENSMUSG00000053581	3.86106	4.11279	4.30921	66.3441	63.47	39.1156	9.34601	36.9297	26.7223
ENSMUSG00000024097	17.4809	20.5508	19.3699	21.2523	22.885	18.3775	14.0037	27.6151	20.4084
ENSMUSG00000008200	10.6574	10.7585	11.629	8.5639	11.5268	8.94431	10.4604	11.7008	10.0641
ENSMUSG00000046070	33.5108	36.5499	35.2886	8.31515	7.15221	5.34741	29.7821	16.7946	31.964
ENSMUSG00000003316	7.40054	5.35976	6.02202	13.4589	13.0667	13.6866	10.9427	11.3264	11.8764
ENSMUSG00000027439	18.9788	17.6591	20.4851	14.9247	14.6381	14.9081	15.4458	16.7077	17.3318
ENSMUSG00000030109	20.6498	27.597	24.1995	25.2408	25.3823	34.5811	21.5866	17.4762	26.0259
ENSMUSG00000075232	18.58	16.7177	19.4873	22.3132	26.1195	19.5982	14.3876	22.6171	18.4529
ENSMUSG00000026466	10.8607	10.1566	11.5005	17.1054	16.2711	14.487	14.3645	14.3585	13.2699
ENSMUSG00000039956	32.6237	38.5826	35.0601	60.3084	76.3632	76.7901	20.8132	95.5081	35.9122
ENSMUSG00000052915	13.4194	11.5499	12.5463	13.3155	17.7189	15.3751	11.4606	15.1099	12.4697
ENSMUSG00000037235	11.4156	9.06698	10.2959	7.11857	7.44088	8.08659	8.25125	6.97251	8.19626
ENSMUSG00000022757	21.9198	29.7704	28.6288	37.3081	38.3118	32.8913	25.6193	33.6716	31.4855
ENSMUSG00000023045	22.6016	21.3698	21.5611	37.8192	41.0101	36.2612	35.5067	46.8909	41.5263
ENSMUSG00000072825	5.38684	5.12957	5.97222	12.5207	13.4268	12.9751	9.54486	11.646	10.9947
ENSMUSG00000027593	15.2839	15.9849	16.178	26.4119	33.394	25.5265	19.6035	31.7932	23.198
ENSMUSG00000063952	6.07166	5.77268	7.15818	9.92472	10.0072	9.19839	8.99783	9.30523	7.90259
ENSMUSG00000022272	4.95613	5.17622	4.45496	10.2048	12.0543	8.26673	6.37569	9.7367	8.24853
ENSMUSG00000038056	3.04004	3.24641	4.21207	3.4161	3.24474	3.45469	3.40764	3.23071	3.45467
ENSMUSG00000027630	6.89523	6.09024	6.0409	10.2761	10.8892	11.9509	7.74252	9.68926	7.38551
ENSMUSG00000029304	23.721	38.6776	26.2715	44.2648	37.7976	17.2138	24.7006	75.7592	27.0171
ENSMUSG00000007812	9.39951	8.36629	7.27914	19.6008	19.584	17.411	10.464	20.2402	14.6855
ENSMUSG00000022817	18.9931	16.5253	16.6972	20.4889	23.9282	24.0938	19.9598	22.413	23.2784
ENSMUSG00000029864	56.4608	59.15	62.1068	43.0134	45.076	50.8321	45.0414	33.2153	48.5431
ENSMUSG00000069874	16.3544	17.6454	21.8424	15.2576	14.4869	12.8196	23.2355	21.3992	26.8737
ENSMUSG00000010110	10.9407	14.6984	15.3345	11.8434	11.5439	12.2786	9.69496	13.0825	11.7504
ENSMUSG00000021133	6.92937	6.3203	6.68887	10.8118	11.6602	11.861	8.5585	9.50856	8.59728
ENSMUSG00000036885	5.69374	4.68997	3.88745	9.14116	7.42646	9.06278	5.12461	8.52007	7.3309
ENSMUSG00000034780	21.3025	10.3383	22.0563	8.27362	7.7564	15.5384	11.2176	16.2376	19.5897
ENSMUSG00000015869	22.7354	20.5774	24.776	18.1563	20.488	17.6142	20.4791	21.9161	19.8801
ENSMUSG00000020919	13.4981	10.1877	13.1176	12.4869	13.1678	12.3588	17.6941	11.4719	14.5075
ENSMUSG00000020150	70.0995	88.5998	79.4704	35.6877	38.9544	36.5202	44.8881	28.8894	43.0688
ENSMUSG00000024231	18.721	17.485	19.2772	23.2798	24.3918	19.8811	14.2474	19.1358	18.2997
ENSMUSG00000050144	20.8129	20.5815	21.5631	17.4271	19.3929	20.5903	20.1771	15.9688	21.4034
ENSMUSG00000022517	11.6878	11.3175	10.5577	12.3468	13.9964	11.7573	16.8964	15.2004	15.6845
ENSMUSG00000068523	19.9978	24.1819	22.3768	25.6712	28.0442	22.2769	25.2378	30.2824	28.1863
ENSMUSG00000068566	9.92259	9.53834	8.36186	18.6183	17.953	20.0379	18.2083	17.2471	19.0383
ENSMUSG00000039270	7.4356	5.49906	4.91721	7.32257	7.25113	9.5988	10.5954	10.9033	10.7819
ENSMUSG00000039770	14.3312	13.5384	13.3702	21.0654	24.0854	20.2162	19.4705	22.4282	20.0523
ENSMUSG00000027770	8.18341	7.98283	8.60713	7.06585	8.15855	6.35047	6.23311	7.58278	7.25843
ENSMUSG00000038828	5.43182	7.98709	7.46091	11.3908	11.455	11.3124	7.18529	11.7047	10.2911
ENSMUSG00000031586	6.00817	5.50592	5.42711	20.2571	21.5823	17.8969	9.88688	11.499	9.63829
ENSMUSG00000028580	10.5394	9.03754	10.8468	14.3335	16.551	14.2842	11.072	11.5063	12.8652
ENSMUSG00000029422	8.17591	8.61994	8.55199	9.79708	10.5975	8.35062	7.41108	10.1549	8.65638
ENSMUSG00000030259	12.0858	9.02775	10.2407	15.1917	17.0321	13.5998	13.5864	17.1795	14.9807
ENSMUSG00000020124	3.83263	4.01895	3.98016	3.92063	4.22572	4.20587	4.38774	4.51925	4.43337
ENSMUSG00000073155	18.58	17.5887	18.1614	26.9638	26.4696	19.3272	33.5482	36.5511	39.7646
ENSMUSG00000020864	14.8814	15.9645	14.6466	19.2072	21.8259	19.7325	14.4835	19.118	16.8595
ENSMUSG00000020775	26.4929	27.4153	28.3172	25.3429	24.4276	23.7909	35.5977	31.93	31.317
ENSMUSG00000020307	33.8505	34.3951	34.1649	58.1505	59.2693	56.9109	41.2782	64.0682	56.6465
ENSMUSG00000038859	15.1908	10.8597	14.042	36.0828	38.0434	35.6222	17.2763	19.8738	14.4975
ENSMUSG00000041921	15.2342	17.4229	16.9557	10.5245	12.448	11.1508	14.0834	21.7061	14.7753
ENSMUSG00000028437	14.5197	13.0075	13.986	29.9481	32.452	27.6214	18.3676	19.2107	20.4789
ENSMUSG00000024241	6.35584	5.64288	6.80895	8.32157	8.16043	7.85795	6.50667	5.85035	6.2201
ENSMUSG00000014498	5.60871	4.34206	5.49242	12.3314	10.6681	11.2106	7.74088	10.6229	9.92982
ENSMUSG00000014496	5.32202	4.20828	5.07616	5.56735	6.25853	5.8822	6.41172	6.08346	6.34759
ENSMUSG00000005886	4.44247	3.71469	4.07522	4.76522	4.69182	4.42208	4.88287	5.29579	4.51788
ENSMUSG00000020109	17.3612	17.3827	15.8527	28.5934	27.7451	26.8944	22.6077	23.4381	24.9092
ENSMUSG00000022404	33.0485	30.4936	31.7829	18.7653	19.6781	17.2681	24.0127	25.7993	29.7265
ENSMUSG00000030189	11.3111	11.9122	10.3528	35.3877	41.3244	33.3	18.6345	38.3006	29.5611
ENSMUSG00000030304	12.3185	12.1017	12.9055	9.76422	11.078	8.85907	10.4262	12.4913	10.8653
ENSMUSG00000030870	5.04779	5.91577	6.29334	9.965	9.83295	10.0406	6.29705	8.94324	7.42053
ENSMUSG00000002996	10.6051	7.43384	10.1299	13.1295	13.9694	12.1431	12.6264	14.2053	13.3883
ENSMUSG00000001419	8.02183	7.11277	9.43672	14.9955	19.6927	15.4137	11.3989	14.3137	10.1412
ENSMUSG00000064145	6.98444	6.20386	7.68387	11.1753	13.0104	11.8008	9.53021	10.8847	10.0098
ENSMUSG00000050103	14.7896	11.9998	13.1849	7.87838	8.27388	8.71288	13.6469	6.3815	11.7822
ENSMUSG00000071528	31.8861	33.6127	33.4968	21.3422	21.6233	20.4903	21.6999	26.4445	20.0658
ENSMUSG00000039001	92.3952	75.8716	74.5356	75.3924	73.3596	85.6599	87.2896	133.904	81.8804
ENSMUSG00000033386	7.32962	7.23775	7.67627	8.69298	9.23514	7.62796	10.3836	12.0565	14.0809
ENSMUSG00000027823	5.79521	7.68584	8.55799	12.8471	12.4271	10.9852	7.24485	10.2572	9.65962
ENSMUSG00000003360	11.2989	9.38931	9.45188	12.112	12.8849	12.6647	11.8746	14.8174	12.3287
ENSMUSG00000021377	22.7977	19.5106	22.1306	22.88	24.3697	22.1213	22.6891	24.839	22.2774
ENSMUSG00000019820	2.88018	2.27464	3.12179	5.19288	4.55016	4.12251	4.56394	4.44139	5.01768
ENSMUSG00000001783	21.2586	21.4628	18.8195	30.0954	34.4169	30.7414	24.5431	39.7963	32.7725
ENSMUSG00000040562	39.0412	40.9116	33.683	20.6421	21.0906	26.8974	17.3597	14.9519	29.4034
ENSMUSG00000033909	3.8083	5.43743	5.66979	9.61532	9.38762	8.35475	4.49171	7.60533	6.61521
ENSMUSG00000009681	5.35328	4.75089	4.95651	5.24748	5.5215	4.93768	4.77919	6.02969	5.68796
ENSMUSG00000022521	3.07379	2.5872	3.12014	3.95689	4.25474	3.52534	3.27875	3.18551	3.31991
ENSMUSG00000026608	2.31307	2.36077	2.26679	10.5285	11.1551	7.1993	3.22788	11.8031	10.7704
ENSMUSG00000009293	12.8707	14.4726	13.65	27.2372	33.3259	27.4246	15.4904	27.7014	21.1284
ENSMUSG00000024400	3.50965	3.58348	3.37395	4.33522	4.72451	4.29148	3.32518	4.15519	3.77047
ENSMUSG00000038244	3.49672	2.84238	2.90408	3.57031	3.82529	3.0568	1.9153	3.92097	2.60743
ENSMUSG00000032481	3.90009	4.26857	4.06472	7.17886	7.04713	6.11288	6.38364	6.55337	6.21246
ENSMUSG00000023286	6.80999	8.48071	9.56494	14.5716	16.6967	13.1115	9.05567	12.6887	11.0679
ENSMUSG00000052812	2.89705	2.86773	2.79594	3.67095	4.00753	3.65087	2.60014	3.54473	2.93252
ENSMUSG00000001383	16.5729	19.2735	16.6168	14.0718	15.2056	14.2528	19.152	21.871	18.5792
ENSMUSG00000025223	9.72968	11.8546	10.5382	7.36026	10.0158	9.77372	8.85311	9.59067	8.97056
ENSMUSG00000058587	3.46573	3.06636	3.27137	5.02856	5.07826	4.36392	3.61232	5.05709	4.44003
ENSMUSG00000017132	10.8102	8.6197	9.47589	11.9952	15.8934	14.5292	10.4242	14.0975	9.3951
ENSMUSG00000026087	15.3201	15.5329	15.6034	12.2446	13.9024	12.0497	15.498	15.7716	14.685
ENSMUSG00000035666	6.15735	5.00318	5.66713	9.57683	8.87663	8.35145	5.61061	8.45908	7.01547
ENSMUSG00000000600	2.12216	2.28604	2.48851	1.55826	1.9763	1.7592	1.63882	2.41687	2.17761
ENSMUSG00000021868	6.91039	7.41306	7.44006	10.0817	10.134	9.23668	6.84709	10.9879	10.7197
ENSMUSG00000021192	10.2414	10.1627	13.2774	18.2651	19.4509	17.8072	11.3155	14.9765	13.4541
ENSMUSG00000032002	14.2505	13.5379	14.6549	15.4936	17.4465	16.1167	9.79521	20.7478	16.7389
ENSMUSG00000030213	1.68893	1.51014	1.76006	2.58498	2.80506	2.35132	2.3062	2.79629	2.87003
ENSMUSG00000020180	14.7906	17.1246	14.7113	11.85	13.5564	11.7088	11.0229	14.4572	13.1011
ENSMUSG00000057342	9.9534	7.48902	9.74366	12.7183	15.2859	17.25	10.4526	14.7411	13.4118
ENSMUSG00000038371	2.98124	2.8745	2.70578	2.97408	3.37092	2.97273	2.48016	3.25024	3.79252
ENSMUSG00000079557	9.09635	8.40649	9.04312	6.61205	7.06311	6.04112	8.3606	7.65183	8.33909
ENSMUSG00000020087	20.6769	24.7516	22.642	16.6506	20.0484	19.0364	21.9018	21.768	22.8113
ENSMUSG00000022893	2.99971	2.70028	3.3059	18.2973	21.1188	12.7765	2.3541	11.212	7.56457
ENSMUSG00000046861	10.3117	9.15211	11.2488	5.24969	7.04042	7.02758	10.7222	9.72778	10.4801
ENSMUSG00000026767	10.4029	9.31654	9.7113	5.29011	6.42992	4.99539	8.18017	6.81733	7.2212
ENSMUSG00000020840	8.71754	6.61869	6.30676	7.0907	7.29274	8.18763	7.0183	8.40913	8.83983
ENSMUSG00000074212	2.32766	1.99322	2.57442	3.16324	3.07463	3.33656	2.83381	3.37897	3.51645
ENSMUSG00000022263	1.2834	1.16208	1.2679	2.84318	2.74646	2.26328	1.57021	2.85619	2.12543
ENSMUSG00000049553	3.43708	3.80416	4.09516	4.74906	4.97378	5.02623	3.01687	4.08519	4.29676
ENSMUSG00000020803	34.3533	37.4441	35.8687	24.9194	26.4034	22.8834	31.3343	42.198	35.135
ENSMUSG00000031605	5.91537	6.02015	5.74327	4.10811	5.07875	4.56699	4.84695	4.38244	4.69172
ENSMUSG00000027573	16.4384	16.9368	16.8416	19.3481	18.9678	18.1252	16.8659	22.2815	22.6379
ENSMUSG00000053317	50.1703	48.2327	43.7293	19.2307	19.366	21.4202	39.3365	60.1926	39.9071
ENSMUSG00000003119	3.06023	3.05134	3.49304	6.11575	5.83817	5.30596	3.19219	3.86757	4.0569
ENSMUSG00000020430	10.0273	12.3649	11.221	19.819	19.6249	19.1402	12.0541	21.8751	19.3645
ENSMUSG00000020454	5.48357	4.71029	5.46799	9.66995	9.88539	8.70494	6.63528	8.79421	6.59824
ENSMUSG00000060601	11.0793	11.7387	12.0823	14.9586	16.8836	14.6791	13.0882	14.8365	15.3777
ENSMUSG00000052751	14.4153	12.4528	13.7185	8.35731	9.07942	9.56352	14.3975	9.83876	12.7602
ENSMUSG00000029145	13.6973	15.5003	12.7677	21.7206	22.6307	23.2049	15.7442	23.8184	21.8458
ENSMUSG00000029119	9.58491	9.45445	9.85152	13.4272	13.4186	11.5651	12.2015	14.8438	14.7808
ENSMUSG00000030849	4.02254	3.65726	3.30722	4.8138	5.35865	2.66372	6.88711	4.61617	4.82143
ENSMUSG00000024038	18.5741	21.3488	20.2473	10.4883	11.8144	11.6742	16.2561	12.2871	12.9342
ENSMUSG00000022350	9.26372	7.89529	7.99534	14.1218	14.9797	12.0722	9.44116	11.5848	12.5389
ENSMUSG00000030204	6.29015	7.33832	7.01536	6.92794	8.14966	6.89646	6.78043	8.55578	6.97179
ENSMUSG00000018387	10.841	15.2473	15.3719	6.38283	7.38622	7.81364	7.92424	7.82182	8.62607
ENSMUSG00000022808	9.72793	10.4454	10.3493	12.3718	13.4233	12.5426	9.90495	12.9262	12.2185
ENSMUSG00000041235	2.35585	2.12673	2.71129	4.40226	4.62244	5.13145	2.63381	2.90171	3.12631
ENSMUSG00000035649	3.98197	5.26864	5.2836	4.17255	5.01943	4.60916	3.78491	4.82828	4.00217
ENSMUSG00000037440	8.45942	12.5767	8.46408	26.0281	36.8455	28.2751	20.9288	29.3226	15.2444
ENSMUSG00000019370	17.8822	18.4177	18.3322	18.6137	17.5126	20.1719	17.9123	24.2573	20.6983
ENSMUSG00000026496	8.52299	7.95635	8.44863	7.94899	7.07534	7.27663	8.82949	9.76733	10.0673
ENSMUSG00000032712	3.78199	2.38845	2.79272	5.5169	5.64571	4.11123	5.45744	5.34583	4.57217
ENSMUSG00000057177	11.2249	11.2918	12.1657	20.6926	22.1303	19.589	15.6752	18.0326	14.9355
ENSMUSG00000034681	5.57653	6.35232	6.04383	14.7039	15.3774	11.5172	6.06757	11.4985	9.89926
ENSMUSG00000042032	9.56857	8.41923	8.95512	8.09374	9.6153	9.52852	9.57001	11.9142	10.4679
ENSMUSG00000022771	6.45527	7.13285	7.19802	6.04548	7.63478	6.83188	6.32061	7.54472	7.3305
ENSMUSG00000003166	6.53946	6.05629	6.47075	6.62536	7.35975	7.83074	7.2335	7.11998	7.59892
ENSMUSG00000024048	8.67065	9.70053	8.62751	14.8192	17.5276	12.5049	10.8276	25.6737	14.905
ENSMUSG00000040945	7.97754	7.58787	7.37337	13.7686	16.8634	13.1735	11.1795	15.1676	13.6133
ENSMUSG00000025921	7.59278	8.16455	7.38252	16.9172	14.9011	10.9762	8.76238	20.2887	9.79531
ENSMUSG00000036097	4.12502	3.7481	4.0874	7.60067	8.45211	6.89051	5.70981	7.27301	6.78372
ENSMUSG00000023186	7.52453	7.32157	7.99665	8.83543	8.50744	7.32217	8.65657	9.27557	10.8625
ENSMUSG00000040651	3.13052	2.61539	3.32559	3.24304	3.35768	3.35077	3.14332	2.9793	3.46077
ENSMUSG00000027787	3.63732	3.98204	3.87989	6.19242	6.76595	5.62225	2.94005	6.07392	5.50687
ENSMUSG00000039988	4.00298	4.30022	4.6332	3.80631	4.23072	3.65633	3.19131	3.8829	3.04486
[truncated: 11,231 more rows]

## Sheet: APAP_vs_Con
baseMean	log2FoldChange	lfcSE	stat	pvalue	padj	significant	geneID
15091.9	5.97448	0.114932	51.9828	0	0	up	ENSMUSG00000032802
6001.55	-7.23247	0.173679	-41.6427	0	0	down	ENSMUSG00000092075
2990.55	-5.88122	0.13655	-43.07	0	0	down	ENSMUSG00000024694
12664.5	-4.38378	0.123538	-35.4852	8.3e-276	1.6e-272	down	ENSMUSG00000021210
11447.6	5.1338	0.150144	34.1925	3.1e-256	4.8e-253	up	ENSMUSG00000031765
7192.12	-3.99776	0.126616	-31.5738	8.5e-219	1.1e-215	down	ENSMUSG00000041698
102156	-2.86202	0.090716	-31.5492	1.8e-218	2e-215	down	ENSMUSG00000066154
1497.84	-4.297	0.144909	-29.6532	3.1e-193	3e-190	down	ENSMUSG00000062410
6513.98	-4.59282	0.155192	-29.5945	1.8e-192	1.5e-189	down	ENSMUSG00000064294
8863.06	4.28419	0.145987	29.3465	2.7e-189	2e-186	up	ENSMUSG00000032080
11862.1	-3.47769	0.118716	-29.2942	1.2e-188	8.6e-186	down	ENSMUSG00000030378
9108.4	-3.11821	0.108326	-28.7856	3.3e-182	2.1e-179	down	ENSMUSG00000026473
13528.3	-3.52964	0.123207	-28.6481	1.7e-180	1e-177	down	ENSMUSG00000060613
5967.13	-3.47674	0.122084	-28.4782	2.2e-178	1.2e-175	down	ENSMUSG00000031767
754.546	4.53229	0.168343	26.9229	1.2e-159	6.1e-157	up	ENSMUSG00000030278
21978.4	2.90779	0.111766	26.0168	3.2e-149	1.5e-146	up	ENSMUSG00000015837
826.339	4.5605	0.176197	25.883	1e-147	4.7e-145	up	ENSMUSG00000004951
5589.73	-3.47045	0.134128	-25.8743	1.3e-147	5.6e-145	down	ENSMUSG00000033715
959.384	3.9914	0.155177	25.7215	6.7e-146	2.7e-143	up	ENSMUSG00000082676
3755.97	-3.55984	0.139976	-25.4318	1.1e-142	4.3e-140	down	ENSMUSG00000052562
8345	-3.17528	0.125679	-25.2649	7.8e-141	2.9e-138	down	ENSMUSG00000054827
1379.52	-3.55689	0.142847	-24.9	7.4e-137	2.6e-134	down	ENSMUSG00000054757
2833.21	4.00438	0.163337	24.5161	1e-132	3.3e-130	up	ENSMUSG00000031271
7818.99	-2.55333	0.104849	-24.3525	5.5e-131	1.8e-128	down	ENSMUSG00000003477
27440	2.39223	0.098802	24.2124	1.6e-129	5.1e-127	up	ENSMUSG00000021477
5074.79	-2.85706	0.118138	-24.184	3.3e-129	9.7e-127	down	ENSMUSG00000027261
14149.6	-2.87658	0.119732	-24.0252	1.5e-127	4.3e-125	down	ENSMUSG00000023070
4820.21	-3.08857	0.13041	-23.6835	5.3e-124	1.5e-121	down	ENSMUSG00000032310
3276.31	2.98324	0.127449	23.4073	3.6e-121	9.6e-119	up	ENSMUSG00000006014
16322.4	2.66439	0.114024	23.367	9.3e-121	2.4e-118	up	ENSMUSG00000028494
1068.97	-2.80346	0.120115	-23.3399	1.7e-120	4.3e-118	down	ENSMUSG00000010601
6174.28	-2.26681	0.097566	-23.2336	2.1e-119	5e-117	down	ENSMUSG00000027048
2135.29	-3.65676	0.164363	-22.2481	1.2e-109	2.8e-107	down	ENSMUSG00000026839
1616.43	-2.33939	0.106336	-21.9999	2.9e-107	6.6e-105	down	ENSMUSG00000022751
1462.05	-3.24544	0.14803	-21.9241	1.5e-106	3.4e-104	down	ENSMUSG00000041798
9592.88	-2.10165	0.097452	-21.566	3.7e-103	8e-101	down	ENSMUSG00000002588
759.005	3.09572	0.144024	21.4945	1.8e-102	3.7e-100	up	ENSMUSG00000003762
6642.15	2.48449	0.11577	21.4607	3.6e-102	7.4e-100	up	ENSMUSG00000020250
397.387	-6.30819	0.294705	-21.4051	1.2e-101	2.4e-99	down	ENSMUSG00000041567
1825.85	-2.50331	0.11742	-21.3193	7.5e-101	1.45e-98	down	ENSMUSG00000027605
1487.03	-2.74881	0.130065	-21.1341	3.9e-99	7.29e-97	down	ENSMUSG00000057103
6448.51	-2.13016	0.101574	-20.9714	1.2e-97	2.2e-95	down	ENSMUSG00000062181
3770.68	-3.0903	0.14899	-20.7416	1.46e-95	2.62e-93	down	ENSMUSG00000067225
1295.7	3.59484	0.17542	20.4927	2.5e-93	4.39e-91	up	ENSMUSG00000053581
7826.66	-2.12797	0.104156	-20.4306	8.95e-93	1.54e-90	down	ENSMUSG00000074882
18816.3	3.19912	0.156599	20.4287	9.29e-93	1.56e-90	up	ENSMUSG00000021270
3590.98	-2.328	0.114538	-20.3251	7.72e-92	1.27e-89	down	ENSMUSG00000034450
794.979	-3.00317	0.148113	-20.2762	2.09e-91	3.36e-89	down	ENSMUSG00000090306
7616.78	-1.89699	0.093722	-20.2406	4.3e-91	6.78e-89	down	ENSMUSG00000055737
5793.54	-3.1269	0.154835	-20.195	1.08e-90	1.66e-88	down	ENSMUSG00000046794
1623.17	3.99785	0.197968	20.1944	1.1e-90	1.66e-88	up	ENSMUSG00000000078
5108.52	1.97968	0.098792	20.0389	2.52e-89	3.75e-87	up	ENSMUSG00000029201
1400.67	2.23234	0.112577	19.8295	1.66e-87	2.42e-85	up	ENSMUSG00000010095
6093.98	-2.64905	0.13379	-19.8001	2.97e-87	4.26e-85	down	ENSMUSG00000109628
11940.2	-2.92186	0.14789	-19.757	6.99e-87	9.82e-85	down	ENSMUSG00000030236
14813.1	-1.76039	0.089194	-19.7367	1.04e-86	1.44e-84	down	ENSMUSG00000027227
9615.73	-3.23956	0.164557	-19.6865	2.81e-86	3.81e-84	down	ENSMUSG00000068086
1284.81	-2.28943	0.116991	-19.5692	2.83e-85	3.77e-83	down	ENSMUSG00000024378
1310.67	2.98619	0.156625	19.0658	4.86e-81	6.36e-79	up	ENSMUSG00000030852
6773.74	3.22561	0.169481	19.0323	9.22e-81	1.19e-78	up	ENSMUSG00000029657
540.602	3.10344	0.163179	19.0186	1.2e-80	1.51e-78	up	ENSMUSG00000042041
19329.2	-1.9038	0.100258	-18.9891	2.1e-80	2.62e-78	down	ENSMUSG00000025934
431.518	6.42185	0.338224	18.9869	2.19e-80	2.68e-78	up	ENSMUSG00000034765
1277.47	-2.28378	0.121278	-18.831	4.21e-79	5.08e-77	down	ENSMUSG00000037797
3134.16	-2.22777	0.118359	-18.8223	4.96e-79	5.9e-77	down	ENSMUSG00000054619
2182.93	-2.40363	0.127783	-18.8103	6.22e-79	7.28e-77	down	ENSMUSG00000067279
3199.47	-2.23712	0.119542	-18.7141	3.8e-78	4.38e-76	down	ENSMUSG00000038641
736.352	4.16936	0.223821	18.6281	1.9e-77	2.16e-75	up	ENSMUSG00000032311
5002.04	-2.04158	0.110178	-18.5298	1.19e-76	1.33e-74	down	ENSMUSG00000021069
1519.81	-3.17574	0.174107	-18.2402	2.48e-74	2.73e-72	down	ENSMUSG00000041828
1391.24	-2.20004	0.120903	-18.1966	5.49e-74	5.97e-72	down	ENSMUSG00000041261
3108.13	-1.92124	0.105705	-18.1756	8.06e-74	8.65e-72	down	ENSMUSG00000038745
15601.6	2.55396	0.141562	18.0413	9.24e-73	9.78e-71	up	ENSMUSG00000032786
4765.15	-2.614	0.146119	-17.8895	1.42e-71	1.49e-69	down	ENSMUSG00000005373
1667.67	2.80124	0.156688	17.8779	1.75e-71	1.81e-69	up	ENSMUSG00000020429
688.933	-2.99417	0.167557	-17.8696	2.04e-71	2.07e-69	down	ENSMUSG00000026669
4348.38	-1.66982	0.094499	-17.6702	7.11e-70	7.13e-68	down	ENSMUSG00000079057
3228.28	2.29973	0.130939	17.5634	4.69e-69	4.65e-67	up	ENSMUSG00000020190
21814.1	2.29916	0.13093	17.5603	4.96e-69	4.86e-67	up	ENSMUSG00000032350
259.905	5.78784	0.331775	17.4451	3.75e-68	3.62e-66	up	ENSMUSG00000031963
3928.91	-1.81416	0.104385	-17.3795	1.18e-67	1.12e-65	down	ENSMUSG00000036110
949.029	-2.4549	0.14168	-17.3271	2.94e-67	2.77e-65	down	ENSMUSG00000021273
64689.3	-1.62766	0.094107	-17.2958	5.06e-67	4.71e-65	down	ENSMUSG00000061808
428.372	-3.70697	0.216619	-17.1129	1.19e-65	1.09e-63	down	ENSMUSG00000047617
225.892	3.93502	0.23075	17.0532	3.31e-65	3.01e-63	up	ENSMUSG00000035299
47074.1	2.41944	0.142794	16.9435	2.15e-64	1.93e-62	up	ENSMUSG00000015656
8374.95	-2.5106	0.148454	-16.9116	3.7e-64	3.28e-62	down	ENSMUSG00000035836
207.021	-3.81437	0.226133	-16.8679	7.76e-64	6.81e-62	down	ENSMUSG00000052117
242.256	-4.51278	0.26846	-16.8099	2.07e-63	1.79e-61	down	ENSMUSG00000109482
491.675	3.89497	0.232112	16.7805	3.39e-63	2.91e-61	up	ENSMUSG00000022346
1652.89	2.02333	0.120611	16.7756	3.68e-63	3.12e-61	up	ENSMUSG00000028961
762.349	-2.76727	0.165225	-16.7485	5.81e-63	4.88e-61	down	ENSMUSG00000019935
927.167	-2.52292	0.151187	-16.6874	1.62e-62	1.35e-60	down	ENSMUSG00000046070
12001.6	2.24556	0.13462	16.6808	1.81e-62	1.49e-60	up	ENSMUSG00000022853
346.584	4.07568	0.244696	16.6561	2.73e-62	2.22e-60	up	ENSMUSG00000032715
1853.37	-2.00402	0.120404	-16.6441	3.34e-62	2.69e-60	down	ENSMUSG00000071633
1325.97	3.05254	0.184367	16.5569	1.43e-61	1.14e-59	up	ENSMUSG00000027340
3242.7	-1.83515	0.111064	-16.5234	2.49e-61	1.96e-59	down	ENSMUSG00000035780
3744.96	3.00854	0.182578	16.4781	5.27e-61	4.11e-59	up	ENSMUSG00000032271
6915.97	-1.47957	0.090695	-16.3137	7.89e-60	6.09e-58	down	ENSMUSG00000074336
1269.21	1.92872	0.118266	16.3083	8.62e-60	6.59e-58	up	ENSMUSG00000027613
183.822	-5.60332	0.345731	-16.2071	4.49e-59	3.4e-57	down	ENSMUSG00000032028
697.456	-2.02334	0.125169	-16.1649	8.92e-59	6.69e-57	down	ENSMUSG00000041625
889.777	-2.08874	0.129685	-16.1063	2.31e-58	1.71e-56	down	ENSMUSG00000068246
1256.12	-1.72551	0.108475	-15.907	5.67e-57	4.17e-55	down	ENSMUSG00000038286
5913.86	-1.66386	0.104915	-15.8591	1.22e-56	8.87e-55	down	ENSMUSG00000025207
6090.85	-1.90904	0.120423	-15.8527	1.35e-56	9.72e-55	down	ENSMUSG00000031173
8982.4	-2.05407	0.130317	-15.7621	5.67e-56	4.06e-54	down	ENSMUSG00000003053
272.086	2.98143	0.189489	15.734	8.84e-56	6.27e-54	up	ENSMUSG00000043079
5465.81	-1.67993	0.106784	-15.732	9.13e-56	6.41e-54	down	ENSMUSG00000022766
4507.27	1.58341	0.100675	15.7279	9.74e-56	6.78e-54	up	ENSMUSG00000019082
367.452	2.60186	0.165902	15.6831	1.97e-55	1.36e-53	up	ENSMUSG00000020142
542.977	2.6537	0.169616	15.6453	3.58e-55	2.45e-53	up	ENSMUSG00000001473
169.818	-4.92442	0.315026	-15.6318	4.42e-55	3e-53	down	ENSMUSG00000110488
678.956	-2.03128	0.130192	-15.6022	7.03e-55	4.73e-53	down	ENSMUSG00000092545
1692.32	1.73581	0.111737	15.5349	2.01e-54	1.34e-52	up	ENSMUSG00000030341
3278.44	-1.81127	0.116628	-15.5304	2.16e-54	1.43e-52	down	ENSMUSG00000017453
3288.78	1.67218	0.108698	15.3837	2.11e-53	1.38e-51	up	ENSMUSG00000051391
302.721	3.75922	0.246894	15.226	2.38e-52	1.54e-50	up	ENSMUSG00000071714
249.837	-2.7422	0.180401	-15.2006	3.5e-52	2.26e-50	down	ENSMUSG00000101514
6682.23	-1.8633	0.122752	-15.1794	4.84e-52	3.09e-50	down	ENSMUSG00000054072
5163.9	1.4545	0.09612	15.132	9.95e-52	6.3e-50	up	ENSMUSG00000021236
3395.19	2.06725	0.137196	15.0679	2.63e-51	1.65e-49	up	ENSMUSG00000025278
5502.49	1.85603	0.123286	15.0547	3.22e-51	2e-49	up	ENSMUSG00000041548
708.599	2.16029	0.14356	15.048	3.56e-51	2.2e-49	up	ENSMUSG00000030643
1361.05	-2.36602	0.157585	-15.0142	5.92e-51	3.63e-49	down	ENSMUSG00000020538
3693.45	-1.50169	0.100315	-14.9697	1.16e-50	7.05e-49	down	ENSMUSG00000029776
11598.1	-1.43348	0.096089	-14.9183	2.51e-50	1.51e-48	down	ENSMUSG00000053279
155.887	3.90124	0.26217	14.8806	4.41e-50	2.64e-48	up	ENSMUSG00000028862
4711.37	1.53497	0.103509	14.8293	9.47e-50	5.63e-48	up	ENSMUSG00000034708
1172.49	1.77685	0.119899	14.8195	1.1e-49	6.46e-48	up	ENSMUSG00000081534
4088.12	1.7764	0.119982	14.8056	1.35e-49	7.9e-48	up	ENSMUSG00000028906
427.254	2.15054	0.145345	14.7961	1.55e-49	9.01e-48	up	ENSMUSG00000031845
226.728	-2.90546	0.1968	-14.7635	2.52e-49	1.45e-47	down	ENSMUSG00000030562
1407.14	1.78058	0.120793	14.7408	3.53e-49	2.02e-47	up	ENSMUSG00000030835
1843.65	-1.65142	0.112278	-14.7083	5.7e-49	3.24e-47	down	ENSMUSG00000031844
350.418	-2.68452	0.183686	-14.6147	2.26e-48	1.28e-46	down	ENSMUSG00000028469
3579.38	-1.58976	0.109818	-14.4762	1.71e-47	9.59e-46	down	ENSMUSG00000045294
5851.99	-1.38303	0.095567	-14.4719	1.82e-47	1.01e-45	down	ENSMUSG00000018042
143.794	4.55399	0.314704	14.4707	1.86e-47	1.02e-45	up	ENSMUSG00000021696
299.469	-2.79542	0.193247	-14.4655	2e-47	1.1e-45	down	ENSMUSG00000025574
1192.39	1.6725	0.116181	14.3956	5.52e-47	3e-45	up	ENSMUSG00000039286
1646.19	2.75848	0.191785	14.3832	6.6e-47	3.57e-45	up	ENSMUSG00000005483
28557.9	-1.62517	0.113216	-14.3546	9.97e-47	5.35e-45	down	ENSMUSG00000054422
203.821	-3.60385	0.251166	-14.3485	1.09e-46	5.8e-45	down	ENSMUSG00000109674
10123.6	-1.32625	0.092435	-14.3479	1.1e-46	5.81e-45	down	ENSMUSG00000033898
16102.9	1.79774	0.125392	14.3369	1.29e-46	6.76e-45	up	ENSMUSG00000025980
1803.99	-1.54516	0.107928	-14.3167	1.72e-46	8.99e-45	down	ENSMUSG00000030972
141.043	-4.16428	0.291416	-14.2898	2.53e-46	1.31e-44	down	ENSMUSG00000095532
366.533	2.57971	0.181465	14.216	7.29e-46	3.75e-44	up	ENSMUSG00000057933
613.92	1.96282	0.138084	14.2146	7.43e-46	3.8e-44	up	ENSMUSG00000038181
1958.67	-1.39028	0.097906	-14.2002	9.13e-46	4.64e-44	down	ENSMUSG00000034171
461.708	2.08273	0.146841	14.1835	1.16e-45	5.85e-44	up	ENSMUSG00000045538
4111.21	-1.36527	0.096515	-14.1457	1.98e-45	9.96e-44	down	ENSMUSG00000024863
3769.19	-1.57101	0.111245	-14.1221	2.78e-45	1.38e-43	down	ENSMUSG00000031725
2121.21	-2.47238	0.175239	-14.1086	3.36e-45	1.67e-43	down	ENSMUSG00000041237
22846.3	-1.34343	0.095439	-14.0763	5.31e-45	2.61e-43	down	ENSMUSG00000026664
3321.84	-1.45659	0.103576	-14.0629	6.42e-45	3.14e-43	down	ENSMUSG00000015083
5802.53	-1.47361	0.104869	-14.0519	7.5e-45	3.64e-43	down	ENSMUSG00000029656
1078.43	1.63344	0.116616	14.007	1.41e-44	6.82e-43	up	ENSMUSG00000031586
1200.48	-1.78841	0.127707	-14.004	1.47e-44	7.07e-43	down	ENSMUSG00000019122
1923.46	-1.63092	0.116531	-13.9955	1.66e-44	7.92e-43	down	ENSMUSG00000010609
151.892	-3.72598	0.2663	-13.9916	1.75e-44	8.31e-43	down	ENSMUSG00000087516
1460.16	1.80409	0.128999	13.9853	1.92e-44	9.03e-43	up	ENSMUSG00000022797
22982.7	-2.06841	0.147949	-13.9806	2.05e-44	9.59e-43	down	ENSMUSG00000069922
5884.05	-1.57936	0.113021	-13.9741	2.24e-44	1.04e-42	down	ENSMUSG00000032018
3378.31	-1.54275	0.110534	-13.9572	2.85e-44	1.32e-42	down	ENSMUSG00000046329
686.633	2.34381	0.167995	13.9516	3.08e-44	1.41e-42	up	ENSMUSG00000022893
3679.17	-1.60075	0.114795	-13.9444	3.4e-44	1.56e-42	down	ENSMUSG00000049152
8035.6	-1.52212	0.109195	-13.9394	3.65e-44	1.66e-42	down	ENSMUSG00000070704
150.613	3.68737	0.264948	13.9173	4.97e-44	2.25e-42	up	ENSMUSG00000031150
1806.8	-2.44176	0.175544	-13.9097	5.53e-44	2.48e-42	down	ENSMUSG00000022181
665.23	-2.23354	0.160629	-13.9049	5.91e-44	2.64e-42	down	ENSMUSG00000031349
9598.73	6.37254	0.45857	13.8965	6.65e-44	2.95e-42	up	ENSMUSG00000090877
1840.16	1.44001	0.103686	13.8882	7.47e-44	3.3e-42	up	ENSMUSG00000031584
25137.5	1.50883	0.108659	13.8859	7.71e-44	3.39e-42	up	ENSMUSG00000023944
1991.85	2.6194	0.188943	13.8635	1.05e-43	4.6e-42	up	ENSMUSG00000028655
2615.15	1.52029	0.109742	13.8533	1.21e-43	5.27e-42	up	ENSMUSG00000022565
233.272	3.62754	0.262663	13.8107	2.2e-43	9.49e-42	up	ENSMUSG00000051439
1736.06	-1.62527	0.118432	-13.7233	7.36e-43	3.16e-41	down	ENSMUSG00000062480
14284.5	-17.3518	1.26791	-13.6854	1.24e-42	5.3e-41	down	ENSMUSG00000094793
315.242	3.21871	0.235836	13.6481	2.07e-42	8.8e-41	up	ENSMUSG00000039384
21479.5	-1.30561	0.095851	-13.6212	3e-42	1.26e-40	down	ENSMUSG00000040564
39635.8	-1.2591	0.092666	-13.5874	4.76e-42	2e-40	down	ENSMUSG00000008540
5982.33	1.47254	0.108484	13.5738	5.72e-42	2.39e-40	up	ENSMUSG00000033161
10774.8	-1.39365	0.102828	-13.5532	7.58e-42	3.15e-40	down	ENSMUSG00000029630
3402.29	1.72091	0.127094	13.5404	9.03e-42	3.73e-40	up	ENSMUSG00000004040
1732.71	-1.74198	0.129224	-13.4803	2.04e-41	8.4e-40	down	ENSMUSG00000001467
1417.27	1.43459	0.106923	13.4171	4.8e-41	1.96e-39	up	ENSMUSG00000011257
127.631	-3.95534	0.295237	-13.3972	6.28e-41	2.55e-39	down	ENSMUSG00000031489
6926.96	-1.31017	0.098065	-13.3603	1.03e-40	4.17e-39	down	ENSMUSG00000016194
218.275	-3.5841	0.268404	-13.3534	1.13e-40	4.56e-39	down	ENSMUSG00000042988
808.593	2.24946	0.16855	13.346	1.25e-40	5.01e-39	up	ENSMUSG00000021775
2989.65	-2.38337	0.179085	-13.3086	2.06e-40	8.21e-39	down	ENSMUSG00000023044
16182.6	-1.35653	0.102214	-13.2714	3.39e-40	1.34e-38	down	ENSMUSG00000063856
52851.5	-1.94477	0.146599	-13.2659	3.65e-40	1.44e-38	down	ENSMUSG00000025479
33097.9	1.43612	0.108489	13.2375	5.33e-40	2.09e-38	up	ENSMUSG00000024661
1998.59	-1.40654	0.106353	-13.2251	6.28e-40	2.45e-38	down	ENSMUSG00000031886
1561.44	-1.47915	0.112333	-13.1676	1.35e-39	5.24e-38	down	ENSMUSG00000035473
4471.83	1.30562	0.099176	13.1647	1.4e-39	5.41e-38	up	ENSMUSG00000063406
612.879	1.9682	0.149545	13.1612	1.47e-39	5.64e-38	up	ENSMUSG00000058013
174.529	3.06265	0.233443	13.1195	2.55e-39	9.74e-38	up	ENSMUSG00000025586
171885	1.67507	0.127782	13.1088	2.93e-39	1.12e-37	up	ENSMUSG00000028001
5702.03	-1.40096	0.106964	-13.0975	3.4e-39	1.29e-37	down	ENSMUSG00000031924
3918.76	7.11085	0.546449	13.0128	1.03e-38	3.9e-37	up	ENSMUSG00000026822
4056.67	1.73652	0.133463	13.0113	1.06e-38	3.96e-37	up	ENSMUSG00000049382
1653.02	1.59365	0.122684	12.9899	1.4e-38	5.21e-37	up	ENSMUSG00000021890
154.125	3.50744	0.271168	12.9345	2.87e-38	1.07e-36	up	ENSMUSG00000049303
378.118	2.63535	0.203855	12.9276	3.14e-38	1.16e-36	up	ENSMUSG00000048285
1499.36	-1.59897	0.123959	-12.8991	4.55e-38	1.68e-36	down	ENSMUSG00000066026
1308.59	2.32135	0.180651	12.85	8.61e-38	3.15e-36	up	ENSMUSG00000026107
38312.4	-1.84663	0.144258	-12.8009	1.62e-37	5.91e-36	down	ENSMUSG00000074768
8840.12	-1.23736	0.096696	-12.7965	1.72e-37	6.22e-36	down	ENSMUSG00000021033
412.653	1.88724	0.147826	12.7666	2.52e-37	9.1e-36	up	ENSMUSG00000037111
499.048	-1.743	0.136748	-12.7461	3.28e-37	1.18e-35	down	ENSMUSG00000111080
947.815	1.52559	0.119749	12.7398	3.55e-37	1.27e-35	up	ENSMUSG00000030189
125.378	3.77671	0.296556	12.7352	3.77e-37	1.34e-35	up	ENSMUSG00000024049
2006.92	1.42566	0.111985	12.7308	3.99e-37	1.41e-35	up	ENSMUSG00000040463
4414.63	-1.27278	0.100067	-12.7193	4.62e-37	1.63e-35	down	ENSMUSG00000024026
470.152	1.97932	0.156	12.688	6.89e-37	2.42e-35	up	ENSMUSG00000018143
184.243	3.12131	0.246096	12.6833	7.32e-37	2.56e-35	up	ENSMUSG00000083899
1151.64	1.38914	0.109727	12.6599	9.86e-37	3.43e-35	up	ENSMUSG00000029777
345.551	2.37507	0.187635	12.6579	1.01e-36	3.5e-35	up	ENSMUSG00000020176
195.212	2.92369	0.231874	12.609	1.88e-36	6.5e-35	up	ENSMUSG00000042510
1628.4	-1.33282	0.105867	-12.5896	2.41e-36	8.27e-35	down	ENSMUSG00000000594
87058.9	1.80216	0.143162	12.5882	2.45e-36	8.38e-35	up	ENSMUSG00000037798
1542.35	1.32718	0.10602	12.5181	5.94e-36	2.02e-34	up	ENSMUSG00000025132
162.452	-3.20969	0.256425	-12.5171	6.02e-36	2.04e-34	down	ENSMUSG00000028051
1754.04	-1.7448	0.139487	-12.5087	6.69e-36	2.26e-34	down	ENSMUSG00000026189
1074.2	2.04357	0.163628	12.4891	8.56e-36	2.88e-34	up	ENSMUSG00000034591
16149.5	-1.42753	0.114677	-12.4482	1.43e-35	4.78e-34	down	ENSMUSG00000028186
57034.5	-1.07784	0.086854	-12.4098	2.31e-35	7.71e-34	down	ENSMUSG00000059908
16623.9	1.18837	0.095905	12.3911	2.92e-35	9.68e-34	up	ENSMUSG00000063229
8836.81	1.66753	0.134607	12.3881	3.03e-35	1e-33	up	ENSMUSG00000029695
3433.26	-1.30995	0.10577	-12.385	3.15e-35	1.04e-33	down	ENSMUSG00000024070
8508.33	1.44081	0.116394	12.3788	3.41e-35	1.12e-33	up	ENSMUSG00000028410
333.409	-1.92401	0.15544	-12.3778	3.45e-35	1.12e-33	down	ENSMUSG00000106352
112463	-2.10601	0.170158	-12.3768	3.49e-35	1.13e-33	down	ENSMUSG00000072849
224.078	-2.35902	0.190684	-12.3713	3.74e-35	1.21e-33	down	ENSMUSG00000030470
1667.39	-1.29909	0.105075	-12.3634	4.12e-35	1.33e-33	down	ENSMUSG00000030157
15491	-1.16144	0.094042	-12.3503	4.85e-35	1.56e-33	down	ENSMUSG00000032081
3512.33	1.59071	0.129068	12.3246	6.68e-35	2.13e-33	up	ENSMUSG00000073676
375.709	-2.27411	0.184567	-12.3213	6.95e-35	2.21e-33	down	ENSMUSG00000072664
1342.73	-1.93213	0.156848	-12.3185	7.2e-35	2.28e-33	down	ENSMUSG00000032193
71502.7	-1.55938	0.126995	-12.2791	1.17e-34	3.7e-33	down	ENSMUSG00000056035
9032.91	2.08883	0.170485	12.2523	1.63e-34	5.13e-33	up	ENSMUSG00000037095
4103.41	-1.44517	0.118049	-12.2422	1.85e-34	5.79e-33	down	ENSMUSG00000033533
1279.7	1.7655	0.144661	12.2044	2.94e-34	9.18e-33	up	ENSMUSG00000026853
4680.39	-1.42401	0.116822	-12.1896	3.53e-34	1.1e-32	down	ENSMUSG00000031445
122.106	3.93938	0.323257	12.1865	3.67e-34	1.13e-32	up	ENSMUSG00000026981
621.514	-1.80978	0.149076	-12.14	6.48e-34	2e-32	down	ENSMUSG00000030340
1443.14	2.10854	0.173902	12.1249	7.8e-34	2.39e-32	up	ENSMUSG00000026655
1642.9	-1.28283	0.105829	-12.1218	8.1e-34	2.47e-32	down	ENSMUSG00000061959
329.198	2.55885	0.21118	12.1169	8.59e-34	2.61e-32	up	ENSMUSG00000048911
1541.58	1.40758	0.116382	12.0945	1.13e-33	3.42e-32	up	ENSMUSG00000020075
3939.73	-1.65383	0.137075	-12.0652	1.61e-33	4.87e-32	down	ENSMUSG00000016756
148.192	-2.64198	0.219021	-12.0627	1.66e-33	5e-32	down	ENSMUSG00000023031
193.034	-3.00163	0.249057	-12.052	1.89e-33	5.67e-32	down	ENSMUSG00000085834
165.32	2.82382	0.234801	12.0265	2.58e-33	7.7e-32	up	ENSMUSG00000024270
107.325	3.93635	0.329146	11.9593	5.81e-33	1.73e-31	up	ENSMUSG00000037035
5929.84	1.35848	0.114211	11.8945	1.26e-32	3.74e-31	up	ENSMUSG00000026234
1278.32	1.47762	0.124433	11.8748	1.6e-32	4.72e-31	up	ENSMUSG00000020580
87.8789	-5.10785	0.430401	-11.8676	1.74e-32	5.12e-31	down	ENSMUSG00000108884
3429.71	-1.59525	0.134533	-11.8576	1.96e-32	5.75e-31	down	ENSMUSG00000025153
278.388	-2.28281	0.192564	-11.8548	2.03e-32	5.92e-31	down	ENSMUSG00000029575
2525.17	1.74204	0.146966	11.8533	2.07e-32	6.01e-31	up	ENSMUSG00000026072
6100.64	1.78217	0.150412	11.8485	2.19e-32	6.34e-31	up	ENSMUSG00000005514
1348.34	-2.0237	0.171923	-11.771	5.51e-32	1.59e-30	down	ENSMUSG00000031604
84.2422	-4.79125	0.407066	-11.7702	5.56e-32	1.6e-30	down	ENSMUSG00000113543
13307	6.85062	0.582056	11.7697	5.59e-32	1.6e-30	up	ENSMUSG00000057465
1647.44	-1.65585	0.140707	-11.7681	5.7e-32	1.63e-30	down	ENSMUSG00000036083
9190.89	2.16775	0.184412	11.7549	6.66e-32	1.89e-30	up	ENSMUSG00000031596
10055.3	-1.09206	0.092918	-11.7529	6.82e-32	1.93e-30	down	ENSMUSG00000022108
6220.97	-1.15715	0.098593	-11.7365	8.28e-32	2.34e-30	down	ENSMUSG00000035875
6401.63	-1.48382	0.126487	-11.731	8.85e-32	2.49e-30	down	ENSMUSG00000022149
407.674	-2.13324	0.182144	-11.7118	1.11e-31	3.1e-30	down	ENSMUSG00000078920
3652.34	1.63914	0.140201	11.6914	1.41e-31	3.94e-30	up	ENSMUSG00000022865
243.634	2.06071	0.176482	11.6766	1.68e-31	4.67e-30	up	ENSMUSG00000003849
132.808	5.93668	0.508659	11.6712	1.79e-31	4.95e-30	up	ENSMUSG00000018581
483.451	-1.62455	0.139305	-11.6618	2e-31	5.51e-30	down	ENSMUSG00000054252
621.18	1.86863	0.160258	11.6602	2.04e-31	5.59e-30	up	ENSMUSG00000026608
283.54	2.07219	0.177717	11.6601	2.04e-31	5.59e-30	up	ENSMUSG00000034731
3512.57	-1.62605	0.139988	-11.6157	3.43e-31	9.37e-30	down	ENSMUSG00000000673
305.504	2.48961	0.214436	11.61	3.66e-31	9.97e-30	up	ENSMUSG00000041773
233.931	-2.09431	0.18042	-11.608	3.75e-31	1.02e-29	down	ENSMUSG00000034771
48319.2	-1.17142	0.10108	-11.5891	4.68e-31	1.26e-29	down	ENSMUSG00000005681
6392.07	-1.30347	0.112603	-11.5758	5.47e-31	1.47e-29	down	ENSMUSG00000061353
119.371	3.428	0.29682	11.5491	7.46e-31	2e-29	up	ENSMUSG00000041313
1247.33	1.53595	0.133161	11.5345	8.84e-31	2.36e-29	up	ENSMUSG00000027806
1880	-1.32537	0.114976	-11.5273	9.61e-31	2.56e-29	down	ENSMUSG00000054823
220.953	2.24768	0.195435	11.5009	1.31e-30	3.47e-29	up	ENSMUSG00000035891
1400.36	1.26338	0.109882	11.4976	1.36e-30	3.59e-29	up	ENSMUSG00000047547
5477.56	-1.85552	0.161579	-11.4837	1.59e-30	4.2e-29	down	ENSMUSG00000054263
363.579	1.88938	0.16496	11.4536	2.26e-30	5.93e-29	up	ENSMUSG00000026456
1189.16	1.40305	0.122684	11.4362	2.76e-30	7.22e-29	up	ENSMUSG00000042688
2189.5	1.70932	0.149768	11.4131	3.6e-30	9.39e-29	up	ENSMUSG00000062825
2817.52	-1.24577	0.109331	-11.3945	4.46e-30	1.16e-28	down	ENSMUSG00000027690
3898.86	-2.16032	0.189695	-11.3884	4.78e-30	1.24e-28	down	ENSMUSG00000030934
1897.56	-1.18906	0.104553	-11.3728	5.71e-30	1.48e-28	down	ENSMUSG00000000340
1439.57	-1.18809	0.10448	-11.3715	5.8e-30	1.49e-28	down	ENSMUSG00000034424
2233.91	-1.30125	0.114653	-11.3494	7.46e-30	1.92e-28	down	ENSMUSG00000089678
366.799	-2.34551	0.207003	-11.3308	9.24e-30	2.36e-28	down	ENSMUSG00000042213
205.234	2.41533	0.213362	11.3203	1.04e-29	2.65e-28	up	ENSMUSG00000025986
1238.78	-1.43457	0.126883	-11.3062	1.22e-29	3.11e-28	down	ENSMUSG00000031645
417.401	-2.24854	0.198946	-11.3022	1.28e-29	3.24e-28	down	ENSMUSG00000021338
8373.46	1.83217	0.162294	11.2892	1.48e-29	3.75e-28	up	ENSMUSG00000066072
28784.8	3.46245	0.308385	11.2277	2.98e-29	7.51e-28	up	ENSMUSG00000021091
156.784	-2.57001	0.229112	-11.2173	3.35e-29	8.42e-28	down	ENSMUSG00000030968
7518.55	-1.07776	0.096224	-11.2005	4.05e-29	1.01e-27	down	ENSMUSG00000026385
368.071	2.48457	0.222394	11.1719	5.6e-29	1.39e-27	up	ENSMUSG00000019647
1552.47	-1.57009	0.140652	-11.1629	6.19e-29	1.54e-27	down	ENSMUSG00000060807
1541.61	-1.1779	0.10605	-11.1071	1.16e-28	2.87e-27	down	ENSMUSG00000035104
5295.19	-1.0978	0.098959	-11.0935	1.35e-28	3.33e-27	down	ENSMUSG00000038521
2216.92	-1.21148	0.109308	-11.0832	1.51e-28	3.72e-27	down	ENSMUSG00000044986
104.642	3.89412	0.351407	11.0815	1.54e-28	3.78e-27	up	ENSMUSG00000027611
4710.28	-1.466	0.132779	-11.0409	2.43e-28	5.93e-27	down	ENSMUSG00000101397
55709.4	-1.0975	0.099753	-11.0022	3.73e-28	9.09e-27	down	ENSMUSG00000028603
906.168	1.7226	0.156603	10.9998	3.83e-28	9.3e-27	up	ENSMUSG00000024042
5307.06	-1.18286	0.107608	-10.9923	4.16e-28	1.01e-26	down	ENSMUSG00000070594
4785.68	1.59507	0.145298	10.9779	4.88e-28	1.18e-26	up	ENSMUSG00000039202
166.738	2.42741	0.221364	10.9657	5.59e-28	1.34e-26	up	ENSMUSG00000041153
1390.65	-1.77143	0.161551	-10.9651	5.62e-28	1.35e-26	down	ENSMUSG00000027533
1380.74	1.22769	0.111977	10.9638	5.71e-28	1.37e-26	up	ENSMUSG00000028156
662.484	-2.32397	0.212188	-10.9524	6.47e-28	1.54e-26	down	ENSMUSG00000036216
1110.77	1.3125	0.120277	10.9123	1.01e-27	2.39e-26	up	ENSMUSG00000019943
166.82	2.37093	0.217357	10.908	1.06e-27	2.5e-26	up	ENSMUSG00000027333
285.664	1.88876	0.173296	10.899	1.17e-27	2.75e-26	up	ENSMUSG00000027999
5263.98	-1.20532	0.110626	-10.8955	1.21e-27	2.85e-26	down	ENSMUSG00000026170
222.398	-2.37264	0.217785	-10.8944	1.23e-27	2.88e-26	down	ENSMUSG00000027762
333.503	-2.11271	0.194369	-10.8696	1.61e-27	3.77e-26	down	ENSMUSG00000008035
174.118	-2.28979	0.210749	-10.865	1.69e-27	3.95e-26	down	ENSMUSG00000041044
3435.32	4.57258	0.420939	10.8628	1.73e-27	4.03e-26	up	ENSMUSG00000074254
1242.73	1.747	0.161384	10.8252	2.62e-27	6.07e-26	up	ENSMUSG00000056501
15833.1	3.42172	0.317013	10.7937	3.69e-27	8.53e-26	up	ENSMUSG00000028715
499.695	-2.31427	0.214505	-10.7889	3.88e-27	8.96e-26	down	ENSMUSG00000098867
2028.67	1.3497	0.125116	10.7876	3.94e-27	9.06e-26	up	ENSMUSG00000039703
3861.8	-1.01333	0.093993	-10.7809	4.24e-27	9.71e-26	down	ENSMUSG00000029632
4706.76	1.24462	0.116064	10.7236	7.89e-27	1.8e-25	up	ENSMUSG00000033629
1999.71	-1.28198	0.119818	-10.6993	1.03e-26	2.34e-25	down	ENSMUSG00000064358
4848.8	-0.96895	0.090567	-10.6987	1.03e-26	2.35e-25	down	ENSMUSG00000039653
2146.12	1.30674	0.122358	10.6797	1.27e-26	2.87e-25	up	ENSMUSG00000022270
1007.03	13.3253	1.24779	10.6791	1.27e-26	2.88e-25	up	ENSMUSG00000050359
67.9173	-4.92236	0.463842	-10.6122	2.62e-26	5.89e-25	down	ENSMUSG00000070368
1583.05	-1.33719	0.126091	-10.605	2.83e-26	6.35e-25	down	ENSMUSG00000010122
8695.98	-1.06076	0.100172	-10.5894	3.34e-26	7.48e-25	down	ENSMUSG00000024646
153042	1.47082	0.139048	10.5778	3.78e-26	8.44e-25	up	ENSMUSG00000033831
7956.81	-1.00394	0.095005	-10.5672	4.23e-26	9.41e-25	down	ENSMUSG00000027761
72.4809	-3.77792	0.357598	-10.5647	4.34e-26	9.65e-25	down	ENSMUSG00000022215
91.3874	-3.22779	0.306839	-10.5195	7.02e-26	1.56e-24	down	ENSMUSG00000074052
3208.95	-0.98514	0.09384	-10.4981	8.81e-26	1.95e-24	down	ENSMUSG00000031938
171.194	2.55484	0.243954	10.4726	1.15e-25	2.54e-24	up	ENSMUSG00000015312
4360.01	1.2977	0.124077	10.4588	1.34e-25	2.93e-24	up	ENSMUSG00000016559
647.743	1.82793	0.174877	10.4527	1.42e-25	3.12e-24	up	ENSMUSG00000028300
16671.6	-0.97396	0.093361	-10.4322	1.77e-25	3.86e-24	down	ENSMUSG00000037053
587.058	-1.42291	0.136645	-10.4132	2.16e-25	4.7e-24	down	ENSMUSG00000053317
1148.71	-1.28228	0.123294	-10.4002	2.47e-25	5.37e-24	down	ENSMUSG00000020150
483.376	1.53831	0.148087	10.3879	2.82e-25	6.09e-24	up	ENSMUSG00000032300
1562.04	-1.29874	0.125152	-10.3773	3.15e-25	6.79e-24	down	ENSMUSG00000001663
136.084	2.6693	0.25731	10.3739	3.26e-25	7.02e-24	up	ENSMUSG00000045875
130.047	-2.39253	0.231411	-10.3389	4.7e-25	1.01e-23	down	ENSMUSG00000057068
1255.85	-1.08446	0.105068	-10.3215	5.63e-25	1.2e-23	down	ENSMUSG00000052428
463.811	-1.40199	0.13583	-10.3216	5.63e-25	1.2e-23	down	ENSMUSG00000025498
629.778	1.43847	0.139462	10.3145	6.06e-25	1.29e-23	up	ENSMUSG00000032440
300.245	-1.58933	0.15416	-10.3096	6.38e-25	1.35e-23	down	ENSMUSG00000026389
1631.67	-1.3534	0.131415	-10.2986	7.15e-25	1.51e-23	down	ENSMUSG00000022836
1716.86	1.37318	0.133355	10.2972	7.25e-25	1.53e-23	up	ENSMUSG00000025810
148.227	2.54522	0.247435	10.2864	8.11e-25	1.71e-23	up	ENSMUSG00000054321
303.595	2.16952	0.211097	10.2774	8.91e-25	1.87e-23	up	ENSMUSG00000019997
638.496	1.92053	0.18688	10.2768	8.96e-25	1.88e-23	up	ENSMUSG00000079507
1228.97	1.18348	0.115178	10.2752	9.11e-25	1.9e-23	up	ENSMUSG00000016528
3270	-1.08072	0.105657	-10.2285	1.48e-24	3.08e-23	down	ENSMUSG00000022261
568.817	1.53335	0.15033	10.1998	1.99e-24	4.12e-23	up	ENSMUSG00000055320
1496.88	-1.18363	0.116096	-10.1952	2.08e-24	4.31e-23	down	ENSMUSG00000038704
1169.72	-1.15843	0.113721	-10.1866	2.28e-24	4.7e-23	down	ENSMUSG00000025289
5043.86	-1.05816	0.103974	-10.1771	2.51e-24	5.17e-23	down	ENSMUSG00000030122
6916.65	-1.12677	0.11092	-10.1584	3.04e-24	6.25e-23	down	ENSMUSG00000052520
1637	-1.04969	0.103507	-10.1412	3.63e-24	7.43e-23	down	ENSMUSG00000038690
6817.68	-1.2028	0.118667	-10.1359	3.83e-24	7.82e-23	down	ENSMUSG00000021135
3738.29	1.24567	0.122969	10.1299	4.07e-24	8.3e-23	up	ENSMUSG00000026526
14690	-1.14361	0.112931	-10.1266	4.21e-24	8.56e-23	down	ENSMUSG00000040134
1472.46	-1.04204	0.10317	-10.1002	5.51e-24	1.12e-22	down	ENSMUSG00000036781
2857.7	-1.0659	0.10561	-10.0928	5.94e-24	1.2e-22	down	ENSMUSG00000022253
2832.79	-1.01789	0.100872	-10.0909	6.06e-24	1.22e-22	down	ENSMUSG00000000301
38946.2	-1.04389	0.103603	-10.0759	7.06e-24	1.42e-22	down	ENSMUSG00000027187
2899.21	0.936148	0.093248	10.0394	1.02e-23	2.05e-22	up	ENSMUSG00000024587
4903.15	-1.10685	0.110262	-10.0384	1.03e-23	2.07e-22	down	ENSMUSG00000032328
72.9897	4.62563	0.461089	10.032	1.1e-23	2.2e-22	up	ENSMUSG00000000031
1052.51	-1.2328	0.122935	-10.028	1.15e-23	2.29e-22	down	ENSMUSG00000024601
1688.21	-1.14937	0.114801	-10.0119	1.35e-23	2.69e-22	down	ENSMUSG00000033965
8262.27	-1.13015	0.112958	-10.0051	1.45e-23	2.87e-22	down	ENSMUSG00000000326
849.812	1.16597	0.116593	10.0004	1.52e-23	3e-22	up	ENSMUSG00000040659
585.732	-1.4234	0.142358	-9.99869	1.54e-23	3.04e-22	down	ENSMUSG00000075543
89.3743	6.1456	0.614785	9.99635	1.58e-23	3.11e-22	up	ENSMUSG00000022602
283.021	1.94064	0.19416	9.99505	1.6e-23	3.14e-22	up	ENSMUSG00000056708
1547	-1.12191	0.112301	-9.99014	1.68e-23	3.29e-22	down	ENSMUSG00000032434
399.275	1.71072	0.171279	9.9879	1.72e-23	3.36e-22	up	ENSMUSG00000035049
8422.53	-1.09907	0.110469	-9.94911	2.54e-23	4.95e-22	down	ENSMUSG00000049091
2113.86	-0.9752	0.098041	-9.94685	2.6e-23	5.05e-22	down	ENSMUSG00000022890
6185.46	1.16654	0.117311	9.94392	2.68e-23	5.19e-22	up	ENSMUSG00000022094
553.015	1.27725	0.129107	9.89294	4.47e-23	8.63e-22	up	ENSMUSG00000061950
1061.62	-1.35067	0.136534	-9.89254	4.49e-23	8.64e-22	down	ENSMUSG00000031549
5498.86	1.13316	0.114743	9.87569	5.31e-23	1.02e-21	up	ENSMUSG00000047126
126.668	2.34919	0.237902	9.87464	5.36e-23	1.03e-21	up	ENSMUSG00000023913
8044.64	1.02466	0.103893	9.86267	6.04e-23	1.16e-21	up	ENSMUSG00000024900
2104.26	0.985754	0.100003	9.8572	6.38e-23	1.22e-21	up	ENSMUSG00000005625
136.444	-2.18178	0.221747	-9.83902	7.65e-23	1.46e-21	down	ENSMUSG00000074476
114503	1.3531	0.137916	9.81104	1.01e-22	1.92e-21	up	ENSMUSG00000033860
3696.42	1.28253	0.130832	9.80291	1.09e-22	2.07e-21	up	ENSMUSG00000026131
2119.39	1.00051	0.102183	9.79131	1.23e-22	2.32e-21	up	ENSMUSG00000028607
8392.72	0.968004	0.098878	9.78989	1.24e-22	2.35e-21	up	ENSMUSG00000045983
1138.23	1.16165	0.118749	9.78239	1.34e-22	2.52e-21	up	ENSMUSG00000038467
5182.98	1.07414	0.109836	9.77953	1.38e-22	2.59e-21	up	ENSMUSG00000028452
1568.19	-1.15235	0.117876	-9.77598	1.43e-22	2.67e-21	down	ENSMUSG00000024899
3972.77	-1.01108	0.103445	-9.77412	1.45e-22	2.71e-21	down	ENSMUSG00000054452
646.272	1.28018	0.131068	9.76728	1.56e-22	2.9e-21	up	ENSMUSG00000022607
92.4492	2.80978	0.287755	9.7645	1.6e-22	2.97e-21	up	ENSMUSG00000030827
259.92	-1.84996	0.189698	-9.75216	1.81e-22	3.35e-21	down	ENSMUSG00000026986
171.066	8.31965	0.854247	9.73916	2.05e-22	3.79e-21	up	ENSMUSG00000111709
317.143	-1.58405	0.162674	-9.73757	2.08e-22	3.84e-21	down	ENSMUSG00000015224
577.026	11.5594	1.18721	9.73659	2.11e-22	3.87e-21	up	ENSMUSG00000027737
1850.98	1.12178	0.115228	9.73531	2.13e-22	3.91e-21	up	ENSMUSG00000017221
185.849	2.0607	0.211968	9.72175	2.44e-22	4.46e-21	up	ENSMUSG00000021838
154.611	2.78988	0.286999	9.72085	2.46e-22	4.49e-21	up	ENSMUSG00000020889
2717.47	-0.99928	0.102835	-9.71736	2.54e-22	4.63e-21	down	ENSMUSG00000075705
280.008	-1.56247	0.161009	-9.70423	2.89e-22	5.26e-21	down	ENSMUSG00000097354
240.405	-1.6479	0.169853	-9.7019	2.96e-22	5.37e-21	down	ENSMUSG00000041126
42154.9	1.70874	0.176227	9.69627	3.13e-22	5.66e-21	up	ENSMUSG00000021922
194.63	1.77984	0.183685	9.68964	3.34e-22	6.02e-21	up	ENSMUSG00000060950
886.863	1.37065	0.141726	9.67114	4e-22	7.2e-21	up	ENSMUSG00000028680
1606.93	4.42025	0.457177	9.66858	4.1e-22	7.35e-21	up	ENSMUSG00000061540
87.8137	2.96773	0.306944	9.66864	4.1e-22	7.35e-21	up	ENSMUSG00000040584
1052.32	-5.80482	0.600702	-9.66339	4.31e-22	7.72e-21	down	ENSMUSG00000005089
1390.57	-1.01719	0.105294	-9.66043	4.44e-22	7.92e-21	down	ENSMUSG00000019762
163.198	-2.08508	0.215844	-9.66012	4.45e-22	7.93e-21	down	ENSMUSG00000104528
3556.56	-1.06439	0.110272	-9.65239	4.8e-22	8.53e-21	down	ENSMUSG00000028076
584.327	1.40001	0.145128	9.64671	5.08e-22	9e-21	up	ENSMUSG00000074305
134070	-1.08599	0.11281	-9.62669	6.17e-22	1.09e-20	down	ENSMUSG00000064345
70.5526	5.79988	0.603593	9.60893	7.33e-22	1.29e-20	up	ENSMUSG00000027171
187.712	1.934	0.201339	9.60569	7.57e-22	1.33e-20	up	ENSMUSG00000020689
137.349	-2.21462	0.230578	-9.60467	7.64e-22	1.34e-20	down	ENSMUSG00000097321
566.453	-1.27203	0.132765	-9.58107	9.6e-22	1.68e-20	down	ENSMUSG00000037818
1781.95	-0.98851	0.1032	-9.57855	9.84e-22	1.72e-20	down	ENSMUSG00000003528
11575.8	-1.26909	0.132602	-9.57069	1.06e-21	1.85e-20	down	ENSMUSG00000020053
595.657	1.55584	0.163167	9.53525	1.5e-21	2.59e-20	up	ENSMUSG00000048490
613.142	1.45557	0.152652	9.53525	1.5e-21	2.59e-20	up	ENSMUSG00000030249
133.784	2.32715	0.244052	9.53547	1.49e-21	2.59e-20	up	ENSMUSG00000052560
4529.94	-1.09031	0.114613	-9.51296	1.85e-21	3.2e-20	down	ENSMUSG00000025197
3345.71	-0.91645	0.096348	-9.51186	1.87e-21	3.23e-20	down	ENSMUSG00000055172
7697.6	-0.95431	0.100542	-9.49164	2.27e-21	3.91e-20	down	ENSMUSG00000028553
2861.03	-0.98283	0.103737	-9.47432	2.69e-21	4.61e-20	down	ENSMUSG00000009281
2665.7	-1.01485	0.107279	-9.45989	3.08e-21	5.28e-20	down	ENSMUSG00000057074
97.264	2.52548	0.267464	9.44231	3.65e-21	6.23e-20	up	ENSMUSG00000082361
1567.82	-0.97579	0.10341	-9.43607	3.87e-21	6.6e-20	down	ENSMUSG00000057236
101.114	-2.54172	0.27008	-9.41098	4.92e-21	8.37e-20	down	ENSMUSG00000055862
1089.82	1.27054	0.135095	9.40479	5.21e-21	8.85e-20	up	ENSMUSG00000038859
65.0125	-5.22972	0.556344	-9.40015	5.45e-21	9.23e-20	down	ENSMUSG00000106705
68.3112	3.66913	0.390969	9.3847	6.31e-21	1.07e-19	up	ENSMUSG00000006777
937.635	1.42754	0.152447	9.36414	7.67e-21	1.29e-19	up	ENSMUSG00000028381
1241.62	-1.05605	0.112973	-9.34789	8.94e-21	1.5e-19	down	ENSMUSG00000039438
56.1892	4.54438	0.486147	9.34774	8.95e-21	1.5e-19	up	ENSMUSG00000022947
2924.62	1.423	0.152337	9.34114	9.53e-21	1.6e-19	up	ENSMUSG00000023043
69.5224	6.00376	0.643372	9.3317	1.04e-20	1.74e-19	up	ENSMUSG00000104876
1384.04	1.17621	0.126116	9.32643	1.1e-20	1.83e-19	up	ENSMUSG00000043091
466.957	1.96224	0.210651	9.31513	1.22e-20	2.03e-19	up	ENSMUSG00000002831
3605.69	0.988465	0.106143	9.3126	1.25e-20	2.07e-19	up	ENSMUSG00000006998
1599.9	-1.75028	0.188028	-9.30858	1.3e-20	2.15e-19	down	ENSMUSG00000028150
647.541	-1.18947	0.12783	-9.30512	1.34e-20	2.21e-19	down	ENSMUSG00000021376
160.372	-2.10839	0.226762	-9.29782	1.43e-20	2.37e-19	down	ENSMUSG00000102091
1483.17	-0.97477	0.104842	-9.2975	1.44e-20	2.37e-19	down	ENSMUSG00000058492
229.543	-1.67293	0.180074	-9.29021	1.54e-20	2.53e-19	down	ENSMUSG00000005674
1504.26	-0.99581	0.107241	-9.28571	1.61e-20	2.64e-19	down	ENSMUSG00000000708
17935.1	-1.10452	0.119024	-9.27983	1.7e-20	2.78e-19	down	ENSMUSG00000060802
18439.3	-0.83306	0.08983	-9.27368	1.8e-20	2.94e-19	down	ENSMUSG00000006373
3019.4	0.999851	0.107877	9.26847	1.89e-20	3.08e-19	up	ENSMUSG00000022477
282.75	1.57779	0.170479	9.25503	2.14e-20	3.48e-19	up	ENSMUSG00000022637
392.438	1.39218	0.150521	9.24904	2.27e-20	3.68e-19	up	ENSMUSG00000024754
2880.38	-0.98006	0.106014	-9.24465	2.36e-20	3.82e-19	down	ENSMUSG00000032359
561.57	-1.24175	0.134373	-9.24112	2.44e-20	3.94e-19	down	ENSMUSG00000032067
1069.28	1.07832	0.117097	9.20876	3.3e-20	5.32e-19	up	ENSMUSG00000004038
83.4826	6.27083	0.681466	9.20198	3.51e-20	5.66e-19	up	ENSMUSG00000076434
1214.1	1.32849	0.144822	9.17332	4.59e-20	7.37e-19	up	ENSMUSG00000030660
226.065	1.83468	0.200479	9.15146	5.62e-20	9e-19	up	ENSMUSG00000022146
10704.5	-1.0981	0.120008	-9.15021	5.68e-20	9.09e-19	down	ENSMUSG00000060803
172.857	-1.72008	0.188134	-9.14285	6.08e-20	9.71e-19	down	ENSMUSG00000031347
232.483	1.57899	0.172727	9.14153	6.16e-20	9.81e-19	up	ENSMUSG00000026380
3340.45	0.963846	0.10546	9.13949	6.28e-20	9.98e-19	up	ENSMUSG00000039361
1394.17	0.996603	0.109057	9.13838	6.34e-20	1.01e-18	up	ENSMUSG00000068739
439.966	1.8329	0.200593	9.1374	6.4e-20	1.01e-18	up	ENSMUSG00000040435
215.514	2.31172	0.253226	9.12909	6.91e-20	1.09e-18	up	ENSMUSG00000038587
175.953	-1.90178	0.208655	-9.11446	7.91e-20	1.25e-18	down	ENSMUSG00000043681
4227.22	1.16823	0.128177	9.11422	7.92e-20	1.25e-18	up	ENSMUSG00000021756
449.017	1.35585	0.148843	9.10931	8.29e-20	1.3e-18	up	ENSMUSG00000034889
5098.67	-1.0384	0.114034	-9.10599	8.55e-20	1.34e-18	down	ENSMUSG00000053644
1460.31	-1.09855	0.120691	-9.10217	8.85e-20	1.38e-18	down	ENSMUSG00000046718
199.865	1.80797	0.198674	9.10018	9.02e-20	1.41e-18	up	ENSMUSG00000053580
159.486	2.17189	0.238709	9.09847	9.16e-20	1.43e-18	up	ENSMUSG00000017446
6551.11	-0.87324	0.096019	-9.09443	9.51e-20	1.48e-18	down	ENSMUSG00000032047
112.776	2.41558	0.265719	9.09071	9.84e-20	1.52e-18	up	ENSMUSG00000029552
66.2074	5.50624	0.605704	9.09065	9.85e-20	1.52e-18	up	ENSMUSG00000052131
2033.18	1.10224	0.121424	9.07761	1.11e-19	1.72e-18	up	ENSMUSG00000066324
556.942	1.1938	0.131635	9.06906	1.2e-19	1.85e-18	up	ENSMUSG00000042719
151.287	2.82885	0.312007	9.06663	1.23e-19	1.89e-18	up	ENSMUSG00000060548
1621.32	1.13319	0.125149	9.05472	1.37e-19	2.1e-18	up	ENSMUSG00000024750
22751.6	-3.0823	0.340427	-9.05422	1.38e-19	2.11e-18	down	ENSMUSG00000027559
1300.43	-1.22208	0.135071	-9.04774	1.46e-19	2.23e-18	down	ENSMUSG00000051652
3646.41	-1.02993	0.113892	-9.04308	1.52e-19	2.33e-18	down	ENSMUSG00000033427
961.982	1.05714	0.116906	9.0427	1.53e-19	2.33e-18	up	ENSMUSG00000072825
118.858	-2.34056	0.258843	-9.04239	1.53e-19	2.33e-18	down	ENSMUSG00000097148
1232.02	-0.98636	0.109651	-8.99546	2.35e-19	3.57e-18	down	ENSMUSG00000042251
3693.81	1.09813	0.122344	8.9758	2.81e-19	4.26e-18	up	ENSMUSG00000022443
452.961	-1.32286	0.147397	-8.97487	2.84e-19	4.29e-18	down	ENSMUSG00000049404
93.436	-2.83211	0.315742	-8.96969	2.97e-19	4.49e-18	down	ENSMUSG00000103222
2808.04	0.836295	0.093261	8.9673	3.04e-19	4.58e-18	up	ENSMUSG00000001440
28010.9	1.4192	0.158658	8.94502	3.72e-19	5.59e-18	up	ENSMUSG00000026864
1685.57	0.990955	0.110811	8.94276	3.8e-19	5.7e-18	up	ENSMUSG00000048234
2138.79	-0.98313	0.110121	-8.92768	4.35e-19	6.51e-18	down	ENSMUSG00000014313
121.189	2.1998	0.246523	8.92329	4.53e-19	6.77e-18	up	ENSMUSG00000027536
79.5636	-2.53127	0.284048	-8.91142	5.04e-19	7.52e-18	down	ENSMUSG00000069733
149.23	2.17735	0.244429	8.9079	5.2e-19	7.74e-18	up	ENSMUSG00000026604
4367.69	-1.16517	0.13098	-8.89577	5.8e-19	8.62e-18	down	ENSMUSG00000028179
565.851	1.36639	0.153642	8.89336	5.93e-19	8.79e-18	up	ENSMUSG00000026827
3133.41	0.900779	0.101337	8.88895	6.17e-19	9.13e-18	up	ENSMUSG00000020361
444.313	1.36959	0.154185	8.88276	6.52e-19	9.64e-18	up	ENSMUSG00000054484
476.768	-1.41765	0.159646	-8.87999	6.69e-19	9.86e-18	down	ENSMUSG00000031628
162.95	1.87061	0.210762	8.87546	6.96e-19	1.03e-17	up	ENSMUSG00000010067
97.6072	-3.05146	0.343833	-8.87482	7e-19	1.03e-17	down	ENSMUSG00000116130
7934	-0.97738	0.110325	-8.85906	8.07e-19	1.18e-17	down	ENSMUSG00000022323
632.715	-1.5742	0.177866	-8.85049	8.71e-19	1.28e-17	down	ENSMUSG00000032735
535.85	-1.27667	0.144257	-8.85	8.75e-19	1.28e-17	down	ENSMUSG00000038323
643.071	1.07022	0.120999	8.84483	9.17e-19	1.34e-17	up	ENSMUSG00000022744
1538.91	-1.15466	0.13098	-8.81557	1.19e-18	1.73e-17	down	ENSMUSG00000036570
264.603	1.49672	0.170246	8.79149	1.48e-18	2.14e-17	up	ENSMUSG00000019806
1604.43	1.21737	0.138478	8.79103	1.48e-18	2.15e-17	up	ENSMUSG00000020553
3073.53	1.0279	0.117016	8.78423	1.57e-18	2.28e-17	up	ENSMUSG00000024335
127.902	2.28895	0.260781	8.77726	1.68e-18	2.42e-17	up	ENSMUSG00000040010
4280.17	-1.10207	0.125589	-8.77519	1.71e-18	2.46e-17	down	ENSMUSG00000029369
274.351	1.52977	0.174326	8.77534	1.7e-18	2.46e-17	up	ENSMUSG00000041992
1166.8	-1.06642	0.12161	-8.76914	1.8e-18	2.59e-17	down	ENSMUSG00000021495
5370.61	1.18701	0.135485	8.7612	1.93e-18	2.77e-17	up	ENSMUSG00000029727
207.439	-1.87796	0.214578	-8.75186	2.1e-18	3e-17	down	ENSMUSG00000066477
12010.4	-1.01859	0.116445	-8.7474	2.18e-18	3.12e-17	down	ENSMUSG00000004558
465.444	1.26145	0.144224	8.74647	2.2e-18	3.14e-17	up	ENSMUSG00000034390
12022.1	-0.98134	0.112262	-8.74151	2.3e-18	3.27e-17	down	ENSMUSG00000056973
1358.21	1.15166	0.131824	8.73635	2.41e-18	3.42e-17	up	ENSMUSG00000025509
129.099	-2.10984	0.241628	-8.73177	2.51e-18	3.55e-17	down	ENSMUSG00000102758
163.723	-1.70244	0.195236	-8.71991	2.78e-18	3.94e-17	down	ENSMUSG00000059027
213.204	-2.05632	0.235975	-8.71416	2.93e-18	4.14e-17	down	ENSMUSG00000061825
1494.52	0.904265	0.103796	8.71198	2.99e-18	4.21e-17	up	ENSMUSG00000020458
161.715	-1.95878	0.225179	-8.69874	3.36e-18	4.72e-17	down	ENSMUSG00000060143
1562.1	1.10065	0.126534	8.69841	3.37e-18	4.73e-17	up	ENSMUSG00000024773
5063.78	1.08721	0.125011	8.69689	3.41e-18	4.78e-17	up	ENSMUSG00000019505
7562.26	1.10881	0.127576	8.69143	3.58e-18	5.01e-17	up	ENSMUSG00000029467
294.607	-1.52994	0.176069	-8.68942	3.64e-18	5.09e-17	down	ENSMUSG00000041119
98.9081	2.22516	0.256167	8.68636	3.74e-18	5.22e-17	up	ENSMUSG00000021903
2629.68	-0.90224	0.103887	-8.6848	3.79e-18	5.28e-17	down	ENSMUSG00000030108
5101.64	-0.80436	0.092691	-8.67789	4.03e-18	5.6e-17	down	ENSMUSG00000024386
7501.71	-1.25478	0.144617	-8.67655	4.08e-18	5.66e-17	down	ENSMUSG00000021876
132.19	-2.19632	0.253269	-8.67188	4.25e-18	5.89e-17	down	ENSMUSG00000051041
2819.3	0.996526	0.114957	8.6687	4.37e-18	6.04e-17	up	ENSMUSG00000030655
1734.23	0.994255	0.114792	8.66135	4.66e-18	6.43e-17	up	ENSMUSG00000001774
758.361	-1.66278	0.192014	-8.65967	4.73e-18	6.52e-17	down	ENSMUSG00000018604
1589.36	-1.17116	0.135273	-8.65775	4.81e-18	6.62e-17	down	ENSMUSG00000036813
2847.76	-1.08599	0.125553	-8.64966	5.17e-18	7.09e-17	down	ENSMUSG00000020917
1900.34	1.06818	0.123507	8.64877	5.21e-18	7.13e-17	up	ENSMUSG00000068036
70.3816	2.78939	0.322775	8.64192	5.53e-18	7.56e-17	up	ENSMUSG00000063160
9141.45	-1.00522	0.116473	-8.63055	6.11e-18	8.34e-17	down	ENSMUSG00000032554
3574.04	0.996719	0.115611	8.62134	6.62e-18	9.02e-17	up	ENSMUSG00000022462
124.042	-2.126	0.246613	-8.62077	6.65e-18	9.05e-17	down	ENSMUSG00000106538
4496.57	1.01998	0.118345	8.61867	6.77e-18	9.2e-17	up	ENSMUSG00000056666
413.733	-1.33492	0.154961	-8.61453	7.02e-18	9.52e-17	down	ENSMUSG00000034917
92.5868	7.43123	0.863816	8.60279	7.78e-18	1.05e-16	up	ENSMUSG00000073405
294.632	-1.36432	0.158679	-8.59802	8.11e-18	1.1e-16	down	ENSMUSG00000110444
1094.16	0.99191	0.11551	8.58721	8.91e-18	1.2e-16	up	ENSMUSG00000027455
8434.14	1.15271	0.134239	8.58698	8.93e-18	1.2e-16	up	ENSMUSG00000092274
2917.45	-0.85441	0.099641	-8.57494	9.91e-18	1.33e-16	down	ENSMUSG00000029669
3899.29	-1.09421	0.12767	-8.57061	1.03e-17	1.38e-16	down	ENSMUSG00000059434
171.537	1.93417	0.225969	8.55942	1.13e-17	1.52e-16	up	ENSMUSG00000032561
18552.7	-0.87236	0.101923	-8.55901	1.14e-17	1.52e-16	down	ENSMUSG00000029455
972.842	-0.95836	0.112061	-8.55209	1.21e-17	1.61e-16	down	ENSMUSG00000022404
654.581	3.18658	0.372919	8.54497	1.29e-17	1.71e-16	up	ENSMUSG00000030787
1792.62	-1.17282	0.137532	-8.52757	1.49e-17	1.98e-16	down	ENSMUSG00000074639
1635.76	1.11621	0.130885	8.52814	1.49e-17	1.98e-16	up	ENSMUSG00000022892
1458.38	-1.12795	0.132271	-8.52758	1.49e-17	1.98e-16	down	ENSMUSG00000032207
92.0934	3.39472	0.398081	8.52771	1.49e-17	1.98e-16	up	ENSMUSG00000031465
624.141	-1.18667	0.139423	-8.51132	1.72e-17	2.27e-16	down	ENSMUSG00000008855
1753.7	0.849633	0.099897	8.50512	1.81e-17	2.39e-16	up	ENSMUSG00000039067
3344.4	-1.02549	0.120665	-8.49869	1.92e-17	2.52e-16	down	ENSMUSG00000049044
2171.78	1.06576	0.125413	8.49806	1.93e-17	2.53e-16	up	ENSMUSG00000012428
187.087	-1.75562	0.206938	-8.48376	2.18e-17	2.86e-16	down	ENSMUSG00000031327
1731.45	0.909451	0.10733	8.47338	2.38e-17	3.12e-16	up	ENSMUSG00000028932
159.634	1.7471	0.206254	8.47063	2.44e-17	3.19e-16	up	ENSMUSG00000014444
392	1.39363	0.164575	8.46808	2.49e-17	3.26e-16	up	ENSMUSG00000059714
322.064	-1.35534	0.160477	-8.44567	3.02e-17	3.94e-16	down	ENSMUSG00000031790
4643.45	1.03011	0.122187	8.43062	3.44e-17	4.47e-16	up	ENSMUSG00000056429
625.303	1.43684	0.170544	8.42501	3.61e-17	4.68e-16	up	ENSMUSG00000037440
115.326	-1.9728	0.234316	-8.4194	3.78e-17	4.91e-16	down	ENSMUSG00000116993
6172.04	-1.16219	0.138057	-8.41818	3.82e-17	4.95e-16	down	ENSMUSG00000033308
133.367	-1.776	0.211335	-8.40369	4.33e-17	5.59e-16	down	ENSMUSG00000034774
3156.26	1.09269	0.130034	8.40316	4.35e-17	5.61e-16	up	ENSMUSG00000033174
198.255	-1.81852	0.216524	-8.39869	4.51e-17	5.81e-16	down	ENSMUSG00000034584
129.639	2.38965	0.285016	8.38426	5.1e-17	6.56e-16	up	ENSMUSG00000035439
6140.9	-0.78513	0.093652	-8.38351	5.14e-17	6.59e-16	down	ENSMUSG00000025937
421.062	1.37901	0.164655	8.37515	5.52e-17	7.07e-16	up	ENSMUSG00000034837
141.81	-5.90245	0.705772	-8.36312	6.11e-17	7.81e-16	down	ENSMUSG00000078688
614.092	1.29706	0.155148	8.36016	6.26e-17	8e-16	up	ENSMUSG00000047648
3943.72	-0.95827	0.114726	-8.35265	6.67e-17	8.51e-16	down	ENSMUSG00000040181
1396.16	-0.93306	0.111854	-8.34171	7.32e-17	9.32e-16	down	ENSMUSG00000022450
14268.1	5.03046	0.603125	8.34067	7.39e-17	9.39e-16	up	ENSMUSG00000074115
7096.74	1.15433	0.138538	8.33225	7.93e-17	1.01e-15	up	ENSMUSG00000026623
1466.31	0.955159	0.114793	8.32074	8.74e-17	1.11e-15	up	ENSMUSG00000039041
3420.69	0.993929	0.119598	8.31055	9.53e-17	1.2e-15	up	ENSMUSG00000018707
7375.64	-0.84405	0.101587	-8.30869	9.68e-17	1.22e-15	down	ENSMUSG00000047797
54.2703	-3.48562	0.419693	-8.30518	9.97e-17	1.26e-15	down	ENSMUSG00000100586
6586.87	0.776083	0.093475	8.30256	1.02e-16	1.28e-15	up	ENSMUSG00000022283
401.985	-1.32145	0.159361	-8.29221	1.11e-16	1.4e-15	down	ENSMUSG00000064254
2015.73	1.17036	0.141234	8.28664	1.16e-16	1.46e-15	up	ENSMUSG00000030545
187.772	-2.31372	0.279397	-8.28113	1.22e-16	1.53e-15	down	ENSMUSG00000097131
631.28	1.45677	0.175926	8.28056	1.23e-16	1.53e-15	up	ENSMUSG00000089809
2697.4	-1.09638	0.132507	-8.27412	1.29e-16	1.62e-15	down	ENSMUSG00000022419
285.099	1.43811	0.173816	8.27377	1.3e-16	1.62e-15	up	ENSMUSG00000064210
512.082	1.11985	0.135451	8.26756	1.37e-16	1.7e-15	up	ENSMUSG00000032435
12350	0.82146	0.099366	8.26701	1.37e-16	1.71e-15	up	ENSMUSG00000024359
6126.48	-0.93744	0.113401	-8.26659	1.38e-16	1.71e-15	down	ENSMUSG00000021238
5797.37	-0.84439	0.10215	-8.26619	1.38e-16	1.71e-15	down	ENSMUSG00000025950
1023.77	0.932269	0.112832	8.26246	1.43e-16	1.76e-15	up	ENSMUSG00000028437
1684.48	-1.05433	0.127791	-8.25043	1.58e-16	1.95e-15	down	ENSMUSG00000041660
435.861	-1.24136	0.150495	-8.24852	1.6e-16	1.98e-15	down	ENSMUSG00000052085
126.145	2.16645	0.262686	8.24732	1.62e-16	1.99e-15	up	ENSMUSG00000041272
2962.15	-1.04057	0.126215	-8.24442	1.66e-16	2.04e-15	down	ENSMUSG00000026368
93.6169	9.89722	1.20189	8.23471	1.8e-16	2.21e-15	up	ENSMUSG00000105912
1435.2	-1.24143	0.150762	-8.23432	1.81e-16	2.21e-15	down	ENSMUSG00000101111
1803.53	1.10531	0.134342	8.22759	1.91e-16	2.34e-15	up	ENSMUSG00000039960
305.159	-1.28788	0.156643	-8.22171	2.01e-16	2.45e-15	down	ENSMUSG00000029735
249.447	8.87059	1.07949	8.21742	2.08e-16	2.53e-15	up	ENSMUSG00000042515
262.844	1.63433	0.198961	8.21435	2.13e-16	2.6e-15	up	ENSMUSG00000034640
100.079	2.0924	0.254788	8.21231	2.17e-16	2.64e-15	up	ENSMUSG00000024036
163.108	1.87817	0.228757	8.21036	2.21e-16	2.68e-15	up	ENSMUSG00000000440
277.812	-1.58319	0.192877	-8.20827	2.24e-16	2.72e-15	down	ENSMUSG00000037583
331.186	1.84308	0.22456	8.20752	2.26e-16	2.73e-15	up	ENSMUSG00000028195
84.3922	-2.18025	0.266563	-8.17913	2.86e-16	3.45e-15	down	ENSMUSG00000021611
2103.79	1.18481	0.144931	8.17498	2.96e-16	3.56e-15	up	ENSMUSG00000006498
520.326	1.2932	0.158186	8.17514	2.96e-16	3.56e-15	up	ENSMUSG00000026142
437.726	-1.1514	0.1412	-8.15438	3.51e-16	4.22e-15	down	ENSMUSG00000022843
344.456	-1.20572	0.148019	-8.14574	3.77e-16	4.52e-15	down	ENSMUSG00000034245
4122.68	0.97058	0.119199	8.14251	3.87e-16	4.64e-15	up	ENSMUSG00000020592
1723.71	-0.8609	0.10576	-8.14017	3.95e-16	4.72e-15	down	ENSMUSG00000021327
1433.54	0.960622	0.118037	8.13834	4.01e-16	4.79e-15	up	ENSMUSG00000026915
582.388	1.13872	0.139965	8.13575	4.09e-16	4.88e-15	up	ENSMUSG00000036057
113.205	-2.48135	0.305053	-8.13416	4.15e-16	4.94e-15	down	ENSMUSG00000044349
3264.07	-0.96113	0.118261	-8.12715	4.39e-16	5.22e-15	down	ENSMUSG00000025492
195.8	1.59902	0.196819	8.12434	4.5e-16	5.34e-15	up	ENSMUSG00000038214
1265.68	1.01678	0.125181	8.12246	4.57e-16	5.41e-15	up	ENSMUSG00000016664
282.053	-1.61924	0.199579	-8.11326	4.93e-16	5.83e-15	down	ENSMUSG00000047793
214.522	-1.51156	0.186603	-8.1004	5.48e-16	6.47e-15	down	ENSMUSG00000074093
305.904	1.22256	0.150974	8.09782	5.6e-16	6.6e-15	up	ENSMUSG00000046761
414.858	1.41477	0.174804	8.09344	5.8e-16	6.83e-15	up	ENSMUSG00000053175
217.758	-1.60535	0.198528	-8.08626	6.15e-16	7.24e-15	down	ENSMUSG00000092416
1509.27	0.936206	0.115832	8.08242	6.35e-16	7.46e-15	up	ENSMUSG00000027940
256.528	1.43717	0.178249	8.06272	7.46e-16	8.74e-15	up	ENSMUSG00000028864
87.8438	-2.21989	0.275327	-8.06273	7.46e-16	8.74e-15	down	ENSMUSG00000038370
302.539	-1.22506	0.152032	-8.05792	7.76e-16	9.07e-15	down	ENSMUSG00000051147
4644.17	-0.83564	0.103746	-8.05462	7.97e-16	9.31e-15	down	ENSMUSG00000042102
213.439	-7.86272	0.97638	-8.05293	8.08e-16	9.42e-15	down	ENSMUSG00000073834
1038.34	-0.99767	0.123961	-8.04822	8.4e-16	9.78e-15	down	ENSMUSG00000055850
321.559	1.30159	0.1618	8.04439	8.67e-16	1.01e-14	up	ENSMUSG00000026103
11846.7	1.43924	0.179105	8.03573	9.3e-16	1.08e-14	up	ENSMUSG00000031594
75.7308	-2.42578	0.301931	-8.03421	9.42e-16	1.09e-14	down	ENSMUSG00000086054
477.751	-1.6543	0.206008	-8.03026	9.73e-16	1.13e-14	down	ENSMUSG00000038526
368.831	-1.17157	0.145953	-8.02701	9.99e-16	1.15e-14	down	ENSMUSG00000028461
68.3832	-2.5701	0.320489	-8.01931	1.06e-15	1.23e-14	down	ENSMUSG00000099343
54.8864	3.0607	0.381744	8.01766	1.08e-15	1.24e-14	up	ENSMUSG00000028977
1655.88	0.93686	0.117111	7.99978	1.25e-15	1.43e-14	up	ENSMUSG00000035941
1483.2	-0.94877	0.118683	-7.99415	1.3e-15	1.5e-14	down	ENSMUSG00000025176
680.13	-1.0068	0.126008	-7.98993	1.35e-15	1.55e-14	down	ENSMUSG00000024038
1306.35	0.938633	0.117493	7.98885	1.36e-15	1.56e-14	up	ENSMUSG00000025198
1398.84	-0.9635	0.12066	-7.98526	1.4e-15	1.6e-14	down	ENSMUSG00000039831
11346	-0.92438	0.11584	-7.97981	1.47e-15	1.67e-14	down	ENSMUSG00000079015
133.253	1.68379	0.211119	7.97558	1.52e-15	1.73e-14	up	ENSMUSG00000033287
2658.65	-1.20582	0.151226	-7.97362	1.54e-15	1.75e-14	down	ENSMUSG00000005268
82.0724	2.65752	0.333451	7.96977	1.59e-15	1.81e-14	up	ENSMUSG00000033581
2923.43	0.94861	0.119117	7.96365	1.67e-15	1.9e-14	up	ENSMUSG00000038612
264.05	-1.32403	0.166264	-7.96339	1.67e-15	1.9e-14	down	ENSMUSG00000023960
4162.68	-0.85076	0.106855	-7.96185	1.69e-15	1.92e-14	down	ENSMUSG00000028138
96.7089	2.45022	0.308129	7.95191	1.84e-15	2.07e-14	up	ENSMUSG00000037447
130.534	1.808	0.227364	7.95202	1.83e-15	2.07e-14	up	ENSMUSG00000025422
1410.2	0.931425	0.117166	7.94962	1.87e-15	2.11e-14	up	ENSMUSG00000037876
656.925	-1.00373	0.126296	-7.94749	1.9e-15	2.14e-14	down	ENSMUSG00000026767
52.279	-2.89635	0.364929	-7.93675	2.08e-15	2.33e-14	down	ENSMUSG00000006538
4535.18	-0.79599	0.100396	-7.92842	2.22e-15	2.49e-14	down	ENSMUSG00000029823
6681.71	0.778852	0.098338	7.92013	2.37e-15	2.66e-14	up	ENSMUSG00000034528
376.721	1.64485	0.207827	7.91452	2.48e-15	2.78e-14	up	ENSMUSG00000032294
80.3706	-2.10681	0.266292	-7.91167	2.54e-15	2.84e-14	down	ENSMUSG00000097286
182.62	-1.84889	0.233711	-7.91099	2.55e-15	2.85e-14	down	ENSMUSG00000029417
9475.07	-0.90074	0.113885	-7.90919	2.59e-15	2.88e-14	down	ENSMUSG00000026405
157.032	-1.96996	0.249297	-7.90204	2.74e-15	3.05e-14	down	ENSMUSG00000041939
616.492	1.14834	0.145395	7.89801	2.83e-15	3.15e-14	up	ENSMUSG00000038279
180.113	1.60922	0.203889	7.89259	2.96e-15	3.28e-14	up	ENSMUSG00000006800
3000.41	-1.14695	0.145531	-7.88112	3.24e-15	3.59e-14	down	ENSMUSG00000093930
63.7144	2.55862	0.325071	7.87096	3.52e-15	3.89e-14	up	ENSMUSG00000031906
1105.6	-0.85332	0.108533	-7.86231	3.77e-15	4.16e-14	down	ENSMUSG00000037966
500.127	3.29436	0.419119	7.86021	3.83e-15	4.23e-14	up	ENSMUSG00000021228
11946.5	-1.24663	0.15865	-7.85772	3.91e-15	4.31e-14	down	ENSMUSG00000020122
105.882	2.69048	0.342771	7.84918	4.19e-15	4.6e-14	up	ENSMUSG00000070639
1273.2	0.87385	0.111412	7.84344	4.38e-15	4.81e-14	up	ENSMUSG00000020706
186.56	-1.78895	0.228178	-7.84015	4.5e-15	4.93e-14	down	ENSMUSG00000006517
73.1516	-2.41585	0.308341	-7.835	4.69e-15	5.13e-14	down	ENSMUSG00000035864
1495.14	-0.95841	0.122335	-7.83432	4.71e-15	5.15e-14	down	ENSMUSG00000021559
1234.94	0.884163	0.112965	7.8269	5e-15	5.46e-14	up	ENSMUSG00000026914
639.552	1.2156	0.155667	7.80897	5.77e-15	6.28e-14	up	ENSMUSG00000003134
167.625	-1.77527	0.227713	-7.79611	6.38e-15	6.95e-14	down	ENSMUSG00000032363
2939.05	-0.81604	0.104697	-7.79424	6.48e-15	7.04e-14	down	ENSMUSG00000029247
493.577	-0.99978	0.128348	-7.7896	6.72e-15	7.3e-14	down	ENSMUSG00000025813
493.743	1.08371	0.139225	7.78391	7.03e-15	7.62e-14	up	ENSMUSG00000035021
624.021	1.20113	0.154427	7.778	7.37e-15	7.97e-14	up	ENSMUSG00000022052
1002.4	1.16719	0.150076	7.77734	7.41e-15	8e-14	up	ENSMUSG00000032501
580.854	-1.23424	0.158711	-7.77666	7.45e-15	8.04e-14	down	ENSMUSG00000030826
1996.45	-0.86841	0.111922	-7.75903	8.56e-15	9.22e-14	down	ENSMUSG00000024953
562.729	1.05121	0.135603	7.75209	9.04e-15	9.73e-14	up	ENSMUSG00000046691
1107.56	-1.04377	0.134659	-7.75119	9.1e-15	9.78e-14	down	ENSMUSG00000085396
2280.93	-1.02418	0.132348	-7.73856	1.01e-14	1.08e-13	down	ENSMUSG00000010025
128.406	9.38943	1.2135	7.73746	1.01e-14	1.09e-13	up	ENSMUSG00000031028
473.043	1.17711	0.152212	7.73337	1.05e-14	1.12e-13	up	ENSMUSG00000023074
304.863	1.5079	0.195164	7.72629	1.11e-14	1.18e-13	up	ENSMUSG00000040596
1243.03	0.820219	0.106277	7.71772	1.18e-14	1.26e-13	up	ENSMUSG00000037656
1200.64	0.917678	0.118914	7.71717	1.19e-14	1.27e-13	up	ENSMUSG00000022391
1786.79	-1.0905	0.141481	-7.70775	1.28e-14	1.36e-13	down	ENSMUSG00000038884
84.0571	-2.11074	0.274044	-7.70219	1.34e-14	1.42e-13	down	ENSMUSG00000061718
1254.53	0.835186	0.10856	7.69332	1.43e-14	1.52e-13	up	ENSMUSG00000030662
1771.08	-1.29138	0.167893	-7.69168	1.45e-14	1.54e-13	down	ENSMUSG00000003526
525.15	1.05065	0.136649	7.68865	1.49e-14	1.57e-13	up	ENSMUSG00000037999
1809.5	0.757627	0.098611	7.68302	1.55e-14	1.64e-13	up	ENSMUSG00000053110
992.663	0.993713	0.129372	7.68103	1.58e-14	1.67e-13	up	ENSMUSG00000007812
1433.24	-0.93941	0.122339	-7.67871	1.61e-14	1.69e-13	down	ENSMUSG00000032383
1474.82	-1.07354	0.13983	-7.67746	1.62e-14	1.71e-13	down	ENSMUSG00000034108
581.836	1.17445	0.153359	7.65817	1.89e-14	1.98e-13	up	ENSMUSG00000029014
230.678	-1.35901	0.177818	-7.64269	2.13e-14	2.23e-13	down	ENSMUSG00000054545
66.9541	9.41363	1.23479	7.62364	2.47e-14	2.59e-13	up	ENSMUSG00000037568
2253.43	-3.38022	0.443493	-7.62182	2.5e-14	2.62e-13	down	ENSMUSG00000092008
100.668	-2.10998	0.276961	-7.61832	2.57e-14	2.69e-13	down	ENSMUSG00000090610
101863	-0.90748	0.119161	-7.61558	2.63e-14	2.74e-13	down	ENSMUSG00000064363
398.54	-1.15125	0.151231	-7.61252	2.69e-14	2.8e-13	down	ENSMUSG00000050002
3657	0.805112	0.105811	7.60897	2.76e-14	2.88e-13	up	ENSMUSG00000031960
1159.88	1.00444	0.132012	7.60871	2.77e-14	2.88e-13	up	ENSMUSG00000021109
1407.98	-1.04532	0.137419	-7.60683	2.81e-14	2.92e-13	down	ENSMUSG00000068587
9575.55	0.875828	0.115171	7.6046	2.86e-14	2.96e-13	up	ENSMUSG00000021282
1653.55	0.888273	0.116827	7.6033	2.89e-14	2.99e-13	up	ENSMUSG00000026663
305.281	1.14023	0.150149	7.594	3.1e-14	3.21e-13	up	ENSMUSG00000020802
1573.03	0.945295	0.124489	7.59337	3.12e-14	3.22e-13	up	ENSMUSG00000018583
1522.32	0.822382	0.108374	7.58838	3.24e-14	3.34e-13	up	ENSMUSG00000059208
510724	-0.98022	0.1297	-7.55756	4.11e-14	4.23e-13	down	ENSMUSG00000064351
1160.08	-0.87785	0.116184	-7.55564	4.17e-14	4.29e-13	down	ENSMUSG00000026295
1132.59	0.827833	0.109603	7.553	4.25e-14	4.37e-13	up	ENSMUSG00000030339
6530.17	0.857959	0.113657	7.54867	4.4e-14	4.51e-13	up	ENSMUSG00000000787
434.649	1.28512	0.170637	7.5313	5.02e-14	5.15e-13	up	ENSMUSG00000030536
1720.62	-0.94926	0.126109	-7.52731	5.18e-14	5.3e-13	down	ENSMUSG00000024118
11509.6	-0.88287	0.117318	-7.52544	5.25e-14	5.37e-13	down	ENSMUSG00000035031
314.975	1.33343	0.177195	7.5252	5.26e-14	5.37e-13	up	ENSMUSG00000029648
7870.19	0.853559	0.113503	7.52018	5.47e-14	5.58e-13	up	ENSMUSG00000003721
308.398	-1.17282	0.156099	-7.51328	5.77e-14	5.87e-13	down	ENSMUSG00000018995
2424.83	1.06392	0.141679	7.50938	5.94e-14	6.04e-13	up	ENSMUSG00000032902
57.7049	-2.87413	0.383579	-7.49293	6.74e-14	6.84e-13	down	ENSMUSG00000060560
4914.64	1.26987	0.169696	7.4832	7.25e-14	7.36e-13	up	ENSMUSG00000025190
801.808	3.17398	0.424328	7.48001	7.43e-14	7.53e-13	up	ENSMUSG00000040660
2919.05	0.759464	0.101586	7.47605	7.66e-14	7.75e-13	up	ENSMUSG00000032803
87.1768	1.94577	0.260533	7.46841	8.12e-14	8.2e-13	up	ENSMUSG00000021699
2985.62	-0.70186	0.093993	-7.46711	8.2e-14	8.27e-13	down	ENSMUSG00000028405
632.184	1.33451	0.178776	7.46469	8.35e-14	8.41e-13	up	ENSMUSG00000067219
6418.44	0.727459	0.097464	7.46392	8.4e-14	8.45e-13	up	ENSMUSG00000059796
1020.57	-0.82865	0.111053	-7.46173	8.54e-14	8.58e-13	down	ENSMUSG00000025204
287.775	-1.19812	0.160658	-7.45758	8.81e-14	8.84e-13	down	ENSMUSG00000025076
3040.09	-0.79186	0.106209	-7.45567	8.94e-14	8.96e-13	down	ENSMUSG00000027984
3040.45	-0.90984	0.122134	-7.44951	9.37e-14	9.38e-13	down	ENSMUSG00000061740
1294.05	0.960019	0.128894	7.44814	9.47e-14	9.46e-13	up	ENSMUSG00000025337
4353.93	1.23331	0.165729	7.44169	9.94e-14	9.92e-13	up	ENSMUSG00000056091
506.426	1.01851	0.136949	7.43711	1.03e-13	1.03e-12	up	ENSMUSG00000032058
137.05	-1.77205	0.238347	-7.43477	1.05e-13	1.04e-12	down	ENSMUSG00000030701
462.014	1.18835	0.159867	7.43339	1.06e-13	1.05e-12	up	ENSMUSG00000002897
4593.03	-0.75771	0.102019	-7.4272	1.11e-13	1.1e-12	down	ENSMUSG00000032314
592.967	-1.22381	0.164779	-7.42697	1.11e-13	1.1e-12	down	ENSMUSG00000040943
1010.33	-0.82331	0.110866	-7.42621	1.12e-13	1.11e-12	down	ENSMUSG00000071528
6183.96	0.901516	0.121416	7.42502	1.13e-13	1.12e-12	up	ENSMUSG00000025261
154.175	-1.63709	0.220503	-7.42436	1.13e-13	1.12e-12	down	ENSMUSG00000051098
1390.78	-0.80841	0.108944	-7.42044	1.17e-13	1.15e-12	down	ENSMUSG00000054733
662.356	1.02482	0.138155	7.41789	1.19e-13	1.17e-12	up	ENSMUSG00000034681
165.734	-1.73232	0.233554	-7.4172	1.2e-13	1.18e-12	down	ENSMUSG00000106303
184.221	1.47016	0.198345	7.41215	1.24e-13	1.22e-12	up	ENSMUSG00000033769
107.09	-2.01532	0.271977	-7.40986	1.26e-13	1.24e-12	down	ENSMUSG00000103680
118205	-0.6869	0.092811	-7.40101	1.35e-13	1.33e-12	down	ENSMUSG00000032083
250.53	1.2126	0.164073	7.39059	1.46e-13	1.43e-12	up	ENSMUSG00000030499
17979.7	0.726139	0.098267	7.38946	1.47e-13	1.44e-12	up	ENSMUSG00000050708
680.511	0.915124	0.123921	7.38471	1.53e-13	1.49e-12	up	ENSMUSG00000009293
1561.93	0.946232	0.12815	7.38378	1.54e-13	1.5e-12	up	ENSMUSG00000043733
1227.08	-0.86136	0.116701	-7.38088	1.57e-13	1.53e-12	down	ENSMUSG00000028434
198929	-0.82488	0.111942	-7.36878	1.72e-13	1.68e-12	down	ENSMUSG00000058207
3789.36	-0.7257	0.098607	-7.3595	1.85e-13	1.79e-12	down	ENSMUSG00000063683
1281.68	1.01686	0.13844	7.34511	2.06e-13	2e-12	up	ENSMUSG00000045414
173.949	1.46866	0.199979	7.34406	2.07e-13	2.01e-12	up	ENSMUSG00000035960
386.56	1.085	0.147789	7.34152	2.11e-13	2.04e-12	up	ENSMUSG00000075254
1566.86	0.749444	0.102124	7.33854	2.16e-13	2.09e-12	up	ENSMUSG00000024527
264.85	1.6765	0.22851	7.33666	2.19e-13	2.12e-12	up	ENSMUSG00000071713
319.969	-1.11169	0.151666	-7.32986	2.3e-13	2.22e-12	down	ENSMUSG00000026158
476.4	1.38417	0.189066	7.3211	2.46e-13	2.37e-12	up	ENSMUSG00000032369
41.5372	5.84615	0.799607	7.31128	2.65e-13	2.55e-12	up	ENSMUSG00000002384
652.81	-0.89001	0.121811	-7.30651	2.74e-13	2.63e-12	down	ENSMUSG00000025868
401.331	1.41027	0.193261	7.29724	2.94e-13	2.82e-12	up	ENSMUSG00000035356
34458.3	-0.67734	0.092863	-7.29391	3.01e-13	2.89e-12	down	ENSMUSG00000024990
1811.69	0.981988	0.134729	7.2886	3.13e-13	3e-12	up	ENSMUSG00000028249
2204.05	0.97459	0.133853	7.28104	3.31e-13	3.17e-12	up	ENSMUSG00000058672
49.3888	2.79307	0.383941	7.27474	3.47e-13	3.32e-12	up	ENSMUSG00000032098
67291.7	0.666421	0.091614	7.27425	3.48e-13	3.32e-12	up	ENSMUSG00000028307
3858.08	0.701434	0.096456	7.2721	3.54e-13	3.37e-12	up	ENSMUSG00000004789
162.934	1.55355	0.213842	7.26494	3.73e-13	3.55e-12	up	ENSMUSG00000029231
5932.15	-0.95601	0.131608	-7.26405	3.76e-13	3.57e-12	down	ENSMUSG00000025137
1339.05	0.772337	0.106336	7.26317	3.78e-13	3.59e-12	up	ENSMUSG00000052310
34.8029	3.93786	0.542221	7.26247	3.8e-13	3.6e-12	up	ENSMUSG00000036872
4533	-0.85257	0.117469	-7.25778	3.93e-13	3.73e-12	down	ENSMUSG00000001123
291.808	-1.37752	0.189805	-7.25758	3.94e-13	3.73e-12	down	ENSMUSG00000063428
6224.24	-0.95184	0.13118	-7.25601	3.99e-13	3.77e-12	down	ENSMUSG00000003809
256.795	1.38054	0.190275	7.25551	4e-13	3.78e-12	up	ENSMUSG00000095115
1028.01	-0.93946	0.129612	-7.24827	4.22e-13	3.98e-12	down	ENSMUSG00000021928
129289	0.98786	0.136301	7.24766	4.24e-13	3.99e-12	up	ENSMUSG00000024164
114.51	-2.38583	0.329438	-7.24214	4.42e-13	4.15e-12	down	ENSMUSG00000001986
648.296	0.901898	0.124558	7.24076	4.46e-13	4.19e-12	up	ENSMUSG00000022897
1050.1	-9.56326	1.32194	-7.23424	4.68e-13	4.39e-12	down	ENSMUSG00000073830
435.197	-1.01146	0.139867	-7.23154	4.78e-13	4.47e-12	down	ENSMUSG00000024866
8150.54	-0.72041	0.099834	-7.21606	5.35e-13	5.01e-12	down	ENSMUSG00000094806
39.6944	4.95187	0.686244	7.2159	5.36e-13	5.01e-12	up	ENSMUSG00000043613
103.795	-1.71135	0.237194	-7.21499	5.39e-13	5.03e-12	down	ENSMUSG00000028443
66.0132	-2.09545	0.290863	-7.20423	5.84e-13	5.44e-12	down	ENSMUSG00000116506
1488.96	-1.18958	0.165135	-7.20367	5.86e-13	5.46e-12	down	ENSMUSG00000020620
180.135	-1.7461	0.242404	-7.20325	5.88e-13	5.47e-12	down	ENSMUSG00000052563
1226.67	-0.93032	0.129245	-7.19811	6.11e-13	5.67e-12	down	ENSMUSG00000021361
495.341	-1.07514	0.149437	-7.19463	6.26e-13	5.81e-12	down	ENSMUSG00000016344
51.9799	2.7408	0.381177	7.19038	6.46e-13	5.99e-12	up	ENSMUSG00000063568
5327.84	0.85686	0.119235	7.18629	6.66e-13	6.16e-12	up	ENSMUSG00000046352
1696.27	1.08424	0.150962	7.18221	6.86e-13	6.34e-12	up	ENSMUSG00000021411
96.5577	-1.83715	0.255907	-7.17897	7.02e-13	6.48e-12	down	ENSMUSG00000020672
3928.6	0.712019	0.09924	7.17474	7.24e-13	6.68e-12	up	ENSMUSG00000041459
32.4017	4.26624	0.594817	7.17236	7.37e-13	6.79e-12	up	ENSMUSG00000028613
44.0629	8.80923	1.22854	7.17047	7.47e-13	6.88e-12	up	ENSMUSG00000053863
1754.29	0.876151	0.122212	7.16912	7.55e-13	6.94e-12	up	ENSMUSG00000029110
165.198	-1.37457	0.191776	-7.16761	7.63e-13	7e-12	down	ENSMUSG00000025766
1118.36	-0.94761	0.132328	-7.16102	8.01e-13	7.34e-12	down	ENSMUSG00000021213
77.7847	-1.94315	0.271781	-7.14969	8.7e-13	7.96e-12	down	ENSMUSG00000059022
235.053	-1.25547	0.175746	-7.14367	9.09e-13	8.31e-12	down	ENSMUSG00000030670
57.6015	-3.00711	0.420979	-7.14314	9.12e-13	8.33e-12	down	ENSMUSG00000086447
18355.6	-0.89378	0.12536	-7.12973	1.01e-12	9.17e-12	down	ENSMUSG00000018796
1271.64	0.862193	0.120986	7.12639	1.03e-12	9.39e-12	up	ENSMUSG00000031167
303.502	-1.14918	0.161483	-7.11646	1.11e-12	1.01e-11	down	ENSMUSG00000038628
45.0967	-2.61488	0.368066	-7.10437	1.21e-12	1.1e-11	down	ENSMUSG00000025933
7185.38	-0.86875	0.122298	-7.1036	1.22e-12	1.1e-11	down	ENSMUSG00000009614
119848	-0.9854	0.138877	-7.09544	1.29e-12	1.17e-11	down	ENSMUSG00000064341
421.851	-0.97486	0.137555	-7.08707	1.37e-12	1.24e-11	down	ENSMUSG00000036073
6827.14	-0.75467	0.106606	-7.07899	1.45e-12	1.31e-11	down	ENSMUSG00000003585
426.023	1.06952	0.151112	7.07768	1.47e-12	1.32e-11	up	ENSMUSG00000064302
3838.05	0.770414	0.108926	7.07284	1.52e-12	1.37e-11	up	ENSMUSG00000005312
1414.41	0.888282	0.125603	7.07215	1.53e-12	1.38e-11	up	ENSMUSG00000024098
1355.91	0.775258	0.109639	7.07101	1.54e-12	1.39e-11	up	ENSMUSG00000028577
303.473	-1.49555	0.211637	-7.06659	1.59e-12	1.43e-11	down	ENSMUSG00000033594
556.242	0.886448	0.125508	7.06287	1.63e-12	1.47e-11	up	ENSMUSG00000017679
335.478	-1.11553	0.158117	-7.05511	1.72e-12	1.55e-11	down	ENSMUSG00000062729
188.987	1.3276	0.188197	7.05432	1.73e-12	1.55e-11	up	ENSMUSG00000021782
88317.2	-0.81676	0.115879	-7.04842	1.81e-12	1.62e-11	down	ENSMUSG00000064373
1567.09	0.735703	0.104416	7.04587	1.84e-12	1.65e-11	up	ENSMUSG00000036112
542.122	-1.13437	0.16103	-7.04451	1.86e-12	1.66e-11	down	ENSMUSG00000028121
8243.82	-0.82219	0.116792	-7.03978	1.93e-12	1.72e-11	down	ENSMUSG00000092341
658.584	-1.12324	0.159754	-7.03109	2.05e-12	1.83e-11	down	ENSMUSG00000018387
44.0991	8.81053	1.25607	7.01435	2.31e-12	2.06e-11	up	ENSMUSG00000022454
343.416	-1.00941	0.144166	-7.00173	2.53e-12	2.25e-11	down	ENSMUSG00000043162
1808.19	-0.81019	0.1158	-6.99649	2.62e-12	2.33e-11	down	ENSMUSG00000026179
116.814	1.71012	0.244421	6.99662	2.62e-12	2.33e-11	up	ENSMUSG00000008153
1545.52	0.939427	0.134296	6.9952	2.65e-12	2.35e-11	up	ENSMUSG00000039285
393.687	1.55245	0.222086	6.99031	2.74e-12	2.43e-11	up	ENSMUSG00000042429
3350.53	-0.68689	0.098456	-6.97668	3.02e-12	2.67e-11	down	ENSMUSG00000015932
5328.73	0.766156	0.109843	6.97499	3.06e-12	2.7e-11	up	ENSMUSG00000023456
3226.93	-0.74974	0.107501	-6.97421	3.08e-12	2.71e-11	down	ENSMUSG00000029068
1419.93	-0.80734	0.115774	-6.97338	3.09e-12	2.73e-11	down	ENSMUSG00000033577
1222.84	1.0449	0.149962	6.96773	3.22e-12	2.83e-11	up	ENSMUSG00000027712
5143.85	0.793401	0.113881	6.9669	3.24e-12	2.85e-11	up	ENSMUSG00000025059
1767.56	0.794788	0.114099	6.96577	3.27e-12	2.87e-11	up	ENSMUSG00000040225
1276.78	-0.89467	0.128456	-6.9648	3.29e-12	2.88e-11	down	ENSMUSG00000024975
127.676	1.81292	0.260392	6.96226	3.35e-12	2.93e-11	up	ENSMUSG00000005667
615.521	0.92299	0.132606	6.9604	3.39e-12	2.97e-11	up	ENSMUSG00000027803
47.2065	-2.53957	0.365038	-6.95701	3.48e-12	3.04e-11	down	ENSMUSG00000038128
5912.11	-0.81165	0.116737	-6.95277	3.58e-12	3.13e-11	down	ENSMUSG00000030630
1590.55	0.804187	0.1157	6.95061	3.64e-12	3.17e-11	up	ENSMUSG00000021037
1249.1	0.731652	0.105263	6.95072	3.63e-12	3.17e-11	up	ENSMUSG00000078652
92.6917	-1.67415	0.240887	-6.94993	3.65e-12	3.18e-11	down	ENSMUSG00000025002
155.562	1.73566	0.250053	6.94116	3.89e-12	3.38e-11	up	ENSMUSG00000071637
2783.86	0.805855	0.11616	6.93746	3.99e-12	3.47e-11	up	ENSMUSG00000027002
141.354	1.47829	0.213117	6.93654	4.02e-12	3.48e-11	up	ENSMUSG00000042331
81.8216	9.70348	1.40063	6.92794	4.27e-12	3.7e-11	up	ENSMUSG00000049314
1314.66	0.787752	0.113909	6.91564	4.66e-12	4.03e-11	up	ENSMUSG00000101188
235.416	-1.1711	0.169353	-6.91514	4.67e-12	4.04e-11	down	ENSMUSG00000001763
1273.18	0.808061	0.116944	6.90982	4.85e-12	4.19e-11	up	ENSMUSG00000025579
823.34	3.05628	0.442368	6.9089	4.88e-12	4.21e-11	up	ENSMUSG00000038418
4377.29	0.853509	0.123549	6.90828	4.91e-12	4.23e-11	up	ENSMUSG00000035247
277.919	1.37674	0.199374	6.90532	5.01e-12	4.31e-11	up	ENSMUSG00000089726
157.402	-1.39088	0.20152	-6.90194	5.13e-12	4.41e-11	down	ENSMUSG00000057842
31680.6	1.0137	0.146883	6.9014	5.15e-12	4.42e-11	up	ENSMUSG00000026193
620.343	0.889182	0.128894	6.89858	5.25e-12	4.5e-11	up	ENSMUSG00000032228
1558.66	0.732704	0.106224	6.89773	5.28e-12	4.53e-11	up	ENSMUSG00000030603
1503.73	0.839584	0.121729	6.89715	5.31e-12	4.54e-11	up	ENSMUSG00000028333
1101.23	0.981389	0.142432	6.89021	5.57e-12	4.76e-11	up	ENSMUSG00000021703
213.84	1.51518	0.219915	6.88984	5.59e-12	4.77e-11	up	ENSMUSG00000022856
934.868	1.07343	0.155835	6.88828	5.65e-12	4.82e-11	up	ENSMUSG00000027954
288.812	-1.18505	0.172094	-6.88609	5.73e-12	4.89e-11	down	ENSMUSG00000030035
2880.62	0.78064	0.113499	6.87793	6.07e-12	5.17e-11	up	ENSMUSG00000026353
1647.98	-1.01752	0.148018	-6.8743	6.23e-12	5.3e-11	down	ENSMUSG00000102070
163.331	-1.29114	0.18787	-6.87249	6.31e-12	5.36e-11	down	ENSMUSG00000087241
202.976	1.52547	0.222445	6.85772	7e-12	5.93e-11	up	ENSMUSG00000026483
5021.02	-0.65147	0.09504	-6.85464	7.15e-12	6.06e-11	down	ENSMUSG00000015357
257.15	1.13188	0.165241	6.84988	7.39e-12	6.26e-11	up	ENSMUSG00000034663
39.2954	3.18053	0.46444	6.8481	7.48e-12	6.33e-11	up	ENSMUSG00000078864
1695.25	-0.71302	0.104136	-6.84696	7.54e-12	6.37e-11	down	ENSMUSG00000036751
77.7501	1.86728	0.27293	6.8416	7.83e-12	6.61e-11	up	ENSMUSG00000027624
158.591	1.32105	0.193115	6.84075	7.88e-12	6.64e-11	up	ENSMUSG00000025969
4421.06	-0.70625	0.103291	-6.83745	8.06e-12	6.79e-11	down	ENSMUSG00000016942
1744.01	0.74649	0.109316	6.82876	8.57e-12	7.2e-11	up	ENSMUSG00000004364
536.848	-0.97836	0.143395	-6.8228	8.93e-12	7.5e-11	down	ENSMUSG00000045410
197.46	1.3732	0.201304	6.82151	9.01e-12	7.56e-11	up	ENSMUSG00000028059
3211.08	-0.746	0.109367	-6.82103	9.04e-12	7.58e-11	down	ENSMUSG00000073481
170.355	1.34101	0.196669	6.81863	9.19e-12	7.69e-11	up	ENSMUSG00000021938
334.398	-1.07318	0.157444	-6.81629	9.34e-12	7.81e-11	down	ENSMUSG00000038195
191.144	1.2725	0.18671	6.81536	9.4e-12	7.85e-11	up	ENSMUSG00000029287
3469.48	0.702615	0.103099	6.81498	9.43e-12	7.87e-11	up	ENSMUSG00000057113
1422.93	-0.85587	0.125751	-6.80606	1e-11	8.36e-11	down	ENSMUSG00000050730
1636.17	0.894084	0.131382	6.80524	1.01e-11	8.4e-11	up	ENSMUSG00000022629
1027.9	-0.94571	0.139065	-6.8005	1.04e-11	8.67e-11	down	ENSMUSG00000002332
4806.61	-0.62922	0.092538	-6.79967	1.05e-11	8.71e-11	down	ENSMUSG00000000563
6333.04	0.66093	0.097238	6.79706	1.07e-11	8.86e-11	up	ENSMUSG00000004207
310.002	1.12722	0.165882	6.79532	1.08e-11	8.96e-11	up	ENSMUSG00000047881
908.596	0.970143	0.142874	6.79018	1.12e-11	9.28e-11	up	ENSMUSG00000014498
1615.76	0.736469	0.10849	6.78835	1.13e-11	9.38e-11	up	ENSMUSG00000001229
92.0536	2.07494	0.30567	6.78819	1.14e-11	9.38e-11	up	ENSMUSG00000048388
1920.37	0.744524	0.109732	6.78495	1.16e-11	9.59e-11	up	ENSMUSG00000022500
1321.7	0.790109	0.116552	6.77905	1.21e-11	9.98e-11	up	ENSMUSG00000005198
77.7442	-1.91458	0.282531	-6.77654	1.23e-11	1.01e-10	down	ENSMUSG00000028133
937.372	-0.86515	0.127717	-6.7739	1.25e-11	1.03e-10	down	ENSMUSG00000050103
614.526	0.912078	0.134802	6.76605	1.32e-11	1.09e-10	up	ENSMUSG00000032244
132.262	1.96066	0.2898	6.76557	1.33e-11	1.09e-10	up	ENSMUSG00000035107
1420.18	0.745683	0.110293	6.76092	1.37e-11	1.12e-10	up	ENSMUSG00000038762
1705.59	0.85176	0.126108	6.7542	1.44e-11	1.18e-10	up	ENSMUSG00000027782
3730.56	0.62577	0.092782	6.74454	1.54e-11	1.26e-10	up	ENSMUSG00000036371
45.0989	-2.46299	0.365241	-6.74347	1.55e-11	1.26e-10	down	ENSMUSG00000030004
252.524	1.29887	0.19265	6.74214	1.56e-11	1.27e-10	up	ENSMUSG00000021706
140.525	1.46767	0.217842	6.73729	1.61e-11	1.32e-10	up	ENSMUSG00000021068
71.8625	1.95033	0.289655	6.7333	1.66e-11	1.35e-10	up	ENSMUSG00000028278
1713.37	0.793813	0.117916	6.732	1.67e-11	1.36e-10	up	ENSMUSG00000000826
146.37	1.40293	0.208444	6.73047	1.69e-11	1.38e-10	up	ENSMUSG00000030539
578.612	0.875581	0.130135	6.72823	1.72e-11	1.4e-10	up	ENSMUSG00000038299
226.326	1.37101	0.204513	6.70379	2.03e-11	1.65e-10	up	ENSMUSG00000028010
654.259	0.882726	0.131853	6.69476	2.16e-11	1.75e-10	up	ENSMUSG00000046201
54.2223	3.36223	0.502535	6.69053	2.22e-11	1.8e-10	up	ENSMUSG00000028359
76.1638	1.91025	0.285564	6.68938	2.24e-11	1.81e-10	up	ENSMUSG00000040663
147.535	4.1966	0.627575	6.68701	2.28e-11	1.84e-10	up	ENSMUSG00000030717
150.882	-1.38664	0.207389	-6.68616	2.29e-11	1.85e-10	down	ENSMUSG00000055240
85.632	-1.86407	0.279009	-6.68103	2.37e-11	1.91e-10	down	ENSMUSG00000032500
97.2491	1.97341	0.295395	6.68057	2.38e-11	1.92e-10	up	ENSMUSG00000043421
137.191	-1.4159	0.212088	-6.67602	2.46e-11	1.98e-10	down	ENSMUSG00000006782
59.7349	3.01701	0.45223	6.6714	2.53e-11	2.04e-10	up	ENSMUSG00000047787
426.402	0.963377	0.144819	6.65229	2.89e-11	2.32e-10	up	ENSMUSG00000050846
1439.91	0.777577	0.117371	6.62496	3.47e-11	2.79e-10	up	ENSMUSG00000006169
612.79	-0.88408	0.133549	-6.61991	3.59e-11	2.88e-10	down	ENSMUSG00000026032
46.6167	-2.33806	0.35357	-6.61271	3.77e-11	3.02e-10	down	ENSMUSG00000043418
382.752	-1.02728	0.155449	-6.60849	3.88e-11	3.11e-10	down	ENSMUSG00000054474
290.283	1.22974	0.186132	6.60685	3.93e-11	3.14e-10	up	ENSMUSG00000031805
67.2006	2.16762	0.328131	6.60595	3.95e-11	3.15e-10	up	ENSMUSG00000038156
434.415	0.981131	0.148589	6.60301	4.03e-11	3.21e-10	up	ENSMUSG00000034168
243.667	1.19753	0.18139	6.60196	4.06e-11	3.23e-10	up	ENSMUSG00000035873
1562.42	0.752284	0.113969	6.60078	4.09e-11	3.25e-10	up	ENSMUSG00000033228
210.554	-1.41277	0.214232	-6.59456	4.27e-11	3.39e-10	down	ENSMUSG00000040253
1167.5	0.703186	0.10664	6.59402	4.28e-11	3.4e-10	up	ENSMUSG00000027610
3090.11	-0.73036	0.11085	-6.58876	4.44e-11	3.52e-10	down	ENSMUSG00000022214
4612.68	0.731737	0.111065	6.58838	4.45e-11	3.52e-10	up	ENSMUSG00000024085
142.301	2.07333	0.314704	6.58817	4.45e-11	3.53e-10	up	ENSMUSG00000021765
505.663	0.91953	0.139626	6.58568	4.53e-11	3.58e-10	up	ENSMUSG00000030556
7383.17	0.811001	0.123187	6.5835	4.6e-11	3.63e-10	up	ENSMUSG00000031482
141.591	1.79566	0.27308	6.5756	4.85e-11	3.82e-10	up	ENSMUSG00000019966
107.98	2.11309	0.321544	6.5717	4.97e-11	3.92e-10	up	ENSMUSG00000019590
188.382	-1.26725	0.193217	-6.55871	5.43e-11	4.28e-10	down	ENSMUSG00000027371
588.637	0.897313	0.137044	6.54764	5.85e-11	4.6e-10	up	ENSMUSG00000022263
1315.98	0.70761	0.108158	6.54239	6.05e-11	4.76e-10	up	ENSMUSG00000037149
36413.1	-0.68637	0.10504	-6.53441	6.39e-11	5.01e-10	down	ENSMUSG00000057400
3169.61	-0.90429	0.138442	-6.53189	6.49e-11	5.09e-10	down	ENSMUSG00000018417
1063.48	-0.98275	0.150496	-6.53009	6.57e-11	5.15e-10	down	ENSMUSG00000038695
368.735	2.8348	0.434272	6.52771	6.68e-11	5.23e-10	up	ENSMUSG00000029752
138.742	-1.89959	0.291295	-6.52119	6.98e-11	5.46e-10	down	ENSMUSG00000096929
1322.37	0.950397	0.145821	6.51756	7.15e-11	5.58e-10	up	ENSMUSG00000034636
97.3848	-1.57488	0.241716	-6.51542	7.25e-11	5.66e-10	down	ENSMUSG00000047150
911.121	0.919105	0.141076	6.51494	7.27e-11	5.67e-10	up	ENSMUSG00000003316
1537.54	-0.93329	0.14332	-6.51193	7.42e-11	5.78e-10	down	ENSMUSG00000017756
516.385	0.843299	0.129621	6.50587	7.72e-11	6.01e-10	up	ENSMUSG00000028729
324.077	-1.01425	0.156041	-6.49985	8.04e-11	6.25e-10	down	ENSMUSG00000031796
126.005	1.50376	0.231381	6.49905	8.08e-11	6.28e-10	up	ENSMUSG00000078185
381.557	-0.9958	0.153305	-6.49552	8.27e-11	6.42e-10	down	ENSMUSG00000028085
1174.35	-0.73836	0.113775	-6.48969	8.6e-11	6.67e-10	down	ENSMUSG00000001911
230.714	-1.13865	0.175717	-6.48001	9.17e-11	7.1e-10	down	ENSMUSG00000037344
1944.04	0.680107	0.104985	6.47811	9.29e-11	7.18e-10	up	ENSMUSG00000020680
1550.05	0.878926	0.135699	6.47704	9.35e-11	7.23e-10	up	ENSMUSG00000019838
514.359	-0.81973	0.12657	-6.47645	9.39e-11	7.24e-10	down	ENSMUSG00000027679
485.335	-0.99805	0.154106	-6.47642	9.39e-11	7.24e-10	down	ENSMUSG00000028470
990.663	0.875724	0.135276	6.47363	9.57e-11	7.37e-10	up	ENSMUSG00000022272
1891.61	-0.82304	0.12716	-6.47249	9.64e-11	7.42e-10	down	ENSMUSG00000021520
2704.87	-0.89211	0.137875	-6.47044	9.77e-11	7.51e-10	down	ENSMUSG00000078566
42.1145	2.47858	0.38314	6.46912	9.86e-11	7.57e-10	up	ENSMUSG00000044258
246.873	1.06636	0.164854	6.46852	9.9e-11	7.59e-10	up	ENSMUSG00000017299
516.115	0.897015	0.138755	6.46474	1.01e-10	7.78e-10	up	ENSMUSG00000025885
10939.8	-0.72864	0.112741	-6.46301	1.03e-10	7.86e-10	down	ENSMUSG00000028088
478.02	0.878327	0.135918	6.46217	1.03e-10	7.9e-10	up	ENSMUSG00000057691
586.041	1.32945	0.205845	6.45849	1.06e-10	8.08e-10	up	ENSMUSG00000032498
64.829	-2.29309	0.355117	-6.45728	1.07e-10	8.14e-10	down	ENSMUSG00000020140
28.133	8.16203	1.26541	6.45012	1.12e-10	8.53e-10	up	ENSMUSG00000096351
83.1136	1.99607	0.309613	6.44699	1.14e-10	8.69e-10	up	ENSMUSG00000097073
4372.33	-0.63025	0.097816	-6.44326	1.17e-10	8.9e-10	down	ENSMUSG00000055730
1494.28	0.660837	0.102573	6.44263	1.17e-10	8.93e-10	up	ENSMUSG00000022201
1350.87	0.797716	0.123879	6.43946	1.2e-10	9.11e-10	up	ENSMUSG00000033793
267.444	1.17027	0.181784	6.43767	1.21e-10	9.21e-10	up	ENSMUSG00000033323
251.304	1.02465	0.159282	6.43297	1.25e-10	9.49e-10	up	ENSMUSG00000044864
146.859	1.51652	0.235887	6.42901	1.28e-10	9.73e-10	up	ENSMUSG00000070462
1956.31	0.648493	0.100908	6.42656	1.31e-10	9.88e-10	up	ENSMUSG00000022255
28.044	3.8806	0.603931	6.42557	1.31e-10	9.93e-10	up	ENSMUSG00000045502
1285.91	-0.94782	0.147542	-6.42404	1.33e-10	1e-09	down	ENSMUSG00000024799
105.857	1.59887	0.248915	6.42338	1.33e-10	1.01e-09	up	ENSMUSG00000044534
1562.51	-0.73961	0.115239	-6.41804	1.38e-10	1.04e-09	down	ENSMUSG00000018442
152.721	1.28362	0.200139	6.41367	1.42e-10	1.07e-09	up	ENSMUSG00000017631
350.601	0.931576	0.145544	6.40066	1.55e-10	1.16e-09	up	ENSMUSG00000026426
1627.11	0.757597	0.118382	6.39962	1.56e-10	1.17e-09	up	ENSMUSG00000009376
304.15	1.19516	0.186758	6.39953	1.56e-10	1.17e-09	up	ENSMUSG00000024732
5081.1	-0.58804	0.091953	-6.39505	1.6e-10	1.2e-09	down	ENSMUSG00000024782
2345.66	-0.7201	0.112743	-6.3871	1.69e-10	1.27e-09	down	ENSMUSG00000009566
11096.2	2.42754	0.380198	6.38495	1.71e-10	1.28e-09	up	ENSMUSG00000079012
1253.19	0.703021	0.110179	6.38069	1.76e-10	1.32e-09	up	ENSMUSG00000032966
351.31	1.40393	0.220104	6.3785	1.79e-10	1.34e-09	up	ENSMUSG00000083396
825.437	0.846682	0.132821	6.3746	1.83e-10	1.37e-09	up	ENSMUSG00000068566
268.977	-1.05975	0.166251	-6.37442	1.84e-10	1.37e-09	down	ENSMUSG00000018861
214.826	1.18085	0.185336	6.37142	1.87e-10	1.4e-09	up	ENSMUSG00000019558
1549.02	-0.75335	0.118252	-6.37071	1.88e-10	1.4e-09	down	ENSMUSG00000020572
140.344	1.30858	0.205576	6.36543	1.95e-10	1.45e-09	up	ENSMUSG00000020282
3657.38	-0.6111	0.096013	-6.36478	1.96e-10	1.45e-09	down	ENSMUSG00000028618
43.5061	7.82583	1.22955	6.36481	1.96e-10	1.45e-09	up	ENSMUSG00000095134
198.068	1.301	0.204447	6.36353	1.97e-10	1.46e-09	up	ENSMUSG00000023915
4376.32	0.626547	0.0985	6.36086	2.01e-10	1.48e-09	up	ENSMUSG00000020029
302.298	-1.0168	0.159851	-6.36089	2.01e-10	1.48e-09	down	ENSMUSG00000050552
157451	-0.57237	0.090075	-6.35442	2.09e-10	1.55e-09	down	ENSMUSG00000002985
153.641	-1.3174	0.207351	-6.35348	2.11e-10	1.56e-09	down	ENSMUSG00000066613
4643.82	-0.65867	0.103714	-6.35085	2.14e-10	1.58e-09	down	ENSMUSG00000037542
4277.26	-0.70985	0.111797	-6.34948	2.16e-10	1.59e-09	down	ENSMUSG00000026781
6094.72	-0.8093	0.127503	-6.34732	2.19e-10	1.61e-09	down	ENSMUSG00000034456
1466.12	-0.74302	0.117115	-6.34439	2.23e-10	1.64e-09	down	ENSMUSG00000025481
1685.85	0.635737	0.100301	6.33829	2.32e-10	1.71e-09	up	ENSMUSG00000027236
8969.34	2.01119	0.317371	6.33705	2.34e-10	1.72e-09	up	ENSMUSG00000005547
147.801	1.27476	0.201223	6.33505	2.37e-10	1.74e-09	up	ENSMUSG00000033059
390.732	0.875874	0.13833	6.33178	2.42e-10	1.78e-09	up	ENSMUSG00000020700
580.048	0.840794	0.132833	6.3297	2.46e-10	1.8e-09	up	ENSMUSG00000015749
1024.4	0.790662	0.124995	6.32552	2.52e-10	1.85e-09	up	ENSMUSG00000044026
98.4459	-1.67401	0.264646	-6.32547	2.52e-10	1.85e-09	down	ENSMUSG00000040724
107.103	1.45707	0.230497	6.32144	2.59e-10	1.89e-09	up	ENSMUSG00000025779
1100.8	0.822614	0.130254	6.31548	2.69e-10	1.97e-09	up	ENSMUSG00000039956
86.9835	-1.71923	0.27293	-6.29916	2.99e-10	2.18e-09	down	ENSMUSG00000064637
957.419	0.753395	0.119615	6.29848	3.01e-10	2.19e-09	up	ENSMUSG00000014349
12584.4	0.613639	0.097451	6.29691	3.04e-10	2.21e-09	up	ENSMUSG00000005610
1511.16	0.709267	0.112706	6.29306	3.11e-10	2.26e-09	up	ENSMUSG00000004319
632.861	-0.87425	0.139076	-6.28616	3.25e-10	2.36e-09	down	ENSMUSG00000027709
1948.4	2.36149	0.375806	6.28379	3.3e-10	2.39e-09	up	ENSMUSG00000030847
189.105	-1.30973	0.208428	-6.28383	3.3e-10	2.39e-09	down	ENSMUSG00000029771
236.912	1.13174	0.180126	6.28304	3.32e-10	2.4e-09	up	ENSMUSG00000055013
321.587	0.960024	0.152907	6.2785	3.42e-10	2.47e-09	up	ENSMUSG00000028069
42.41	6.88637	1.09911	6.26541	3.72e-10	2.69e-09	up	ENSMUSG00000053475
173.432	1.37066	0.218874	6.26232	3.79e-10	2.74e-09	up	ENSMUSG00000034751
30.0997	4.53326	0.724495	6.25713	3.92e-10	2.83e-09	up	ENSMUSG00000021879
475.689	-1.01639	0.162721	-6.24626	4.2e-10	3.03e-09	down	ENSMUSG00000041762
3667.98	0.632867	0.101364	6.24351	4.28e-10	3.08e-09	up	ENSMUSG00000024066
481.834	0.904035	0.144834	6.24186	4.32e-10	3.11e-09	up	ENSMUSG00000002658
111.842	-1.40363	0.225588	-6.22208	4.91e-10	3.53e-09	down	ENSMUSG00000017830
205.3	1.11766	0.179784	6.21666	5.08e-10	3.65e-09	up	ENSMUSG00000047719
3549.49	0.667291	0.107362	6.21532	5.12e-10	3.67e-09	up	ENSMUSG00000024740
1815.43	-0.70483	0.113469	-6.21166	5.24e-10	3.76e-09	down	ENSMUSG00000036833
7291.1	-0.62918	0.101384	-6.20592	5.44e-10	3.89e-09	down	ENSMUSG00000027808
40606.5	0.833506	0.134321	6.20532	5.46e-10	3.91e-09	up	ENSMUSG00000020777
64.241	2.03174	0.32743	6.2051	5.47e-10	3.91e-09	up	ENSMUSG00000091705
244.603	1.04205	0.168057	6.2006	5.62e-10	4.02e-09	up	ENSMUSG00000039096
5010.66	0.654804	0.105684	6.19585	5.8e-10	4.14e-09	up	ENSMUSG00000040713
503.15	0.896437	0.144715	6.19451	5.85e-10	4.17e-09	up	ENSMUSG00000074221
351.941	-0.95942	0.154889	-6.19421	5.86e-10	4.17e-09	down	ENSMUSG00000020829
279.513	1.11688	0.180322	6.19383	5.87e-10	4.18e-09	up	ENSMUSG00000000282
22.9697	7.86824	1.27113	6.18997	6.02e-10	4.28e-09	up	ENSMUSG00000091572
138.398	1.5752	0.254552	6.1881	6.09e-10	4.32e-09	up	ENSMUSG00000102752
1739.75	0.777105	0.125651	6.18462	6.23e-10	4.42e-09	up	ENSMUSG00000058799
67.8286	-1.80267	0.291489	-6.18434	6.24e-10	4.42e-09	down	ENSMUSG00000040658
970.379	0.839031	0.135892	6.17425	6.65e-10	4.71e-09	up	ENSMUSG00000001419
1191.29	-0.90001	0.145985	-6.16506	7.05e-10	4.99e-09	down	ENSMUSG00000037580
496.268	-1.08509	0.176218	-6.15767	7.38e-10	5.22e-09	down	ENSMUSG00000004035
430.665	-0.8225	0.133581	-6.15728	7.4e-10	5.23e-09	down	ENSMUSG00000019039
3002.83	-0.72544	0.11793	-6.15143	7.68e-10	5.42e-09	down	ENSMUSG00000025127
542.764	0.863214	0.140504	6.14369	8.06e-10	5.68e-09	up	ENSMUSG00000036693
3553.41	-0.70621	0.114966	-6.14273	8.11e-10	5.71e-09	down	ENSMUSG00000042118
159.459	2.00113	0.325817	6.1419	8.15e-10	5.74e-09	up	ENSMUSG00000029468
421.978	1.02938	0.167611	6.14149	8.18e-10	5.75e-09	up	ENSMUSG00000059142
94.7331	-1.56346	0.254724	-6.13785	8.36e-10	5.88e-09	down	ENSMUSG00000073888
1438.47	0.810638	0.132105	6.13632	8.45e-10	5.93e-09	up	ENSMUSG00000039234
855.05	-0.72469	0.118149	-6.13368	8.59e-10	6.02e-09	down	ENSMUSG00000041921
781.83	2.58811	0.421987	6.13314	8.62e-10	6.04e-09	up	ENSMUSG00000052684
170.376	1.25318	0.204639	6.12388	9.13e-10	6.39e-09	up	ENSMUSG00000022799
1878.58	-0.71904	0.117501	-6.11939	9.39e-10	6.57e-09	down	ENSMUSG00000042305
572.471	0.821958	0.134541	6.10935	1e-09	6.99e-09	up	ENSMUSG00000028433
594.395	0.799621	0.130964	6.10565	1.02e-09	7.15e-09	up	ENSMUSG00000021895
3971.1	0.606015	0.099436	6.09452	1.1e-09	7.66e-09	up	ENSMUSG00000048076
1301.76	-0.77411	0.127038	-6.09354	1.1e-09	7.7e-09	down	ENSMUSG00000032330
103.263	2.19948	0.36102	6.09241	1.11e-09	7.74e-09	up	ENSMUSG00000038550
231.472	-1.09789	0.180255	-6.09076	1.12e-09	7.82e-09	down	ENSMUSG00000029022
1677.28	0.649704	0.106678	6.09032	1.13e-09	7.83e-09	up	ENSMUSG00000006740
332.403	0.995899	0.163544	6.08949	1.13e-09	7.86e-09	up	ENSMUSG00000027784
201.976	1.18317	0.194349	6.08789	1.14e-09	7.94e-09	up	ENSMUSG00000018927
368.822	0.951781	0.15637	6.08673	1.15e-09	7.99e-09	up	ENSMUSG00000013698
1207.13	-0.66084	0.108588	-6.08574	1.16e-09	8.03e-09	down	ENSMUSG00000038717
1066.54	-0.73811	0.121311	-6.08442	1.17e-09	8.09e-09	down	ENSMUSG00000022425
1661	-0.68079	0.111898	-6.08402	1.17e-09	8.09e-09	down	ENSMUSG00000038009
1111.85	-1.0369	0.170428	-6.08408	1.17e-09	8.09e-09	down	ENSMUSG00000037826
265.586	1.15673	0.19018	6.0823	1.18e-09	8.17e-09	up	ENSMUSG00000036764
28.1111	3.25003	0.534399	6.08166	1.19e-09	8.2e-09	up	ENSMUSG00000014776
981.037	0.832414	0.136924	6.07937	1.21e-09	8.31e-09	up	ENSMUSG00000026970
375.548	0.913443	0.150277	6.07841	1.21e-09	8.35e-09	up	ENSMUSG00000035173
82.4501	-1.58716	0.261357	-6.07276	1.26e-09	8.64e-09	down	ENSMUSG00000097121
1507.57	0.738466	0.121678	6.06903	1.29e-09	8.84e-09	up	ENSMUSG00000027189
112.819	1.65208	0.27246	6.06357	1.33e-09	9.14e-09	up	ENSMUSG00000074743
40.0365	-2.41921	0.399241	-6.05953	1.37e-09	9.36e-09	down	ENSMUSG00000060183
2035.97	0.862243	0.142453	6.05283	1.42e-09	9.75e-09	up	ENSMUSG00000033863
105.545	1.71927	0.284222	6.04902	1.46e-09	9.97e-09	up	ENSMUSG00000112023
255.261	0.986095	0.163074	6.04691	1.48e-09	1.01e-08	up	ENSMUSG00000030888
1513.85	-0.68579	0.113448	-6.04504	1.49e-09	1.02e-08	down	ENSMUSG00000032249
141.52	-1.29165	0.21378	-6.04197	1.52e-09	1.04e-08	down	ENSMUSG00000074896
136.132	1.25599	0.207941	6.04016	1.54e-09	1.05e-08	up	ENSMUSG00000012519
1342.88	-0.67426	0.111639	-6.0396	1.54e-09	1.05e-08	down	ENSMUSG00000000711
1053.64	-0.72577	0.120229	-6.03652	1.57e-09	1.07e-08	down	ENSMUSG00000041757
3002.81	-0.83799	0.139073	-6.02552	1.69e-09	1.15e-08	down	ENSMUSG00000112129
140.792	1.46856	0.243899	6.02118	1.73e-09	1.18e-08	up	ENSMUSG00000025608
195.143	-1.26192	0.209638	-6.0195	1.75e-09	1.19e-08	down	ENSMUSG00000036452
453.843	-0.83627	0.139037	-6.0147	1.8e-09	1.22e-08	down	ENSMUSG00000062646
362.813	1.32454	0.220248	6.01386	1.81e-09	1.23e-08	up	ENSMUSG00000042659
1096.92	-0.8002	0.13331	-6.00259	1.94e-09	1.32e-08	down	ENSMUSG00000045092
1173.7	-0.70842	0.118053	-6.00084	1.96e-09	1.33e-08	down	ENSMUSG00000005161
285.578	0.978194	0.163027	6.0002	1.97e-09	1.33e-08	up	ENSMUSG00000022718
1110.19	-0.74992	0.125172	-5.99115	2.08e-09	1.41e-08	down	ENSMUSG00000030541
993.456	-0.92498	0.154534	-5.98561	2.16e-09	1.45e-08	down	ENSMUSG00000025486
4962.82	0.651756	0.108893	5.98529	2.16e-09	1.46e-08	up	ENSMUSG00000015243
75.4542	1.62172	0.270976	5.98474	2.17e-09	1.46e-08	up	ENSMUSG00000038146
335.688	0.986394	0.164918	5.98112	2.22e-09	1.49e-08	up	ENSMUSG00000024381
249.838	-0.98758	0.16519	-5.97842	2.25e-09	1.52e-08	down	ENSMUSG00000036278
646.949	-0.7678	0.128637	-5.96871	2.39e-09	1.61e-08	down	ENSMUSG00000009646
1374.3	0.733536	0.122982	5.9646	2.45e-09	1.65e-08	up	ENSMUSG00000025907
364.625	1.1429	0.191645	5.96365	2.47e-09	1.65e-08	up	ENSMUSG00000027562
83.4316	-1.71452	0.287565	-5.96218	2.49e-09	1.67e-08	down	ENSMUSG00000097124
348.115	-0.96112	0.161216	-5.96165	2.5e-09	1.67e-08	down	ENSMUSG00000021993
22885.5	-0.5885	0.098763	-5.95873	2.54e-09	1.7e-08	down	ENSMUSG00000066366
1486.73	0.707482	0.118781	5.95618	2.58e-09	1.73e-08	up	ENSMUSG00000025332
2696.19	0.655377	0.110095	5.95281	2.64e-09	1.76e-08	up	ENSMUSG00000029447
617.46	-0.75606	0.127016	-5.95244	2.64e-09	1.76e-08	down	ENSMUSG00000026005
1355.78	0.662683	0.111385	5.94947	2.69e-09	1.79e-08	up	ENSMUSG00000029064
1555.13	0.875259	0.147132	5.94881	2.7e-09	1.8e-08	up	ENSMUSG00000032078
9261.07	-0.55726	0.093729	-5.9454	2.76e-09	1.84e-08	down	ENSMUSG00000036880
1829.44	0.612636	0.103192	5.93686	2.91e-09	1.93e-08	up	ENSMUSG00000020720
317.342	1.43311	0.241553	5.93291	2.98e-09	1.98e-08	up	ENSMUSG00000099032
12615.2	-0.84832	0.143002	-5.93221	2.99e-09	1.98e-08	down	ENSMUSG00000020051
416.766	-0.92628	0.156151	-5.93192	2.99e-09	1.99e-08	down	ENSMUSG00000084786
6236.17	-0.57914	0.097644	-5.93121	3.01e-09	1.99e-08	down	ENSMUSG00000000753
2598.15	-0.57767	0.097648	-5.91586	3.3e-09	2.19e-08	down	ENSMUSG00000057530
88.9558	-1.80663	0.305455	-5.91454	3.33e-09	2.2e-08	down	ENSMUSG00000097930
1914.21	0.636845	0.107689	5.91371	3.34e-09	2.21e-08	up	ENSMUSG00000006005
568.616	0.754194	0.127592	5.91097	3.4e-09	2.25e-08	up	ENSMUSG00000036097
134.584	1.34633	0.2279	5.90755	3.47e-09	2.29e-08	up	ENSMUSG00000034684
119.199	-1.33844	0.226593	-5.9068	3.49e-09	2.3e-08	down	ENSMUSG00000026278
598.551	0.915698	0.155147	5.90213	3.59e-09	2.36e-08	up	ENSMUSG00000040488
548.375	-0.76234	0.129211	-5.89992	3.64e-09	2.39e-08	down	ENSMUSG00000020328
3931	-0.86076	0.145962	-5.89715	3.7e-09	2.43e-08	down	ENSMUSG00000010175
32.2846	-2.6442	0.448417	-5.89673	3.71e-09	2.44e-08	down	ENSMUSG00000052435
444.381	-0.78288	0.132787	-5.89576	3.73e-09	2.45e-08	down	ENSMUSG00000029722
1622.22	-0.70422	0.119565	-5.88991	3.86e-09	2.53e-08	down	ENSMUSG00000026024
393.556	-1.10571	0.187767	-5.88874	3.89e-09	2.55e-08	down	ENSMUSG00000070394
287.791	-0.89406	0.15194	-5.88432	4e-09	2.62e-08	down	ENSMUSG00000002227
171.371	-1.11716	0.189895	-5.88304	4.03e-09	2.64e-08	down	ENSMUSG00000024338
692.943	-0.90403	0.153708	-5.88152	4.07e-09	2.66e-08	down	ENSMUSG00000040562
100.424	1.40402	0.238975	5.87515	4.22e-09	2.76e-08	up	ENSMUSG00000026956
138.38	-1.28444	0.218707	-5.8729	4.28e-09	2.79e-08	down	ENSMUSG00000003378
48.3484	-2.18157	0.37162	-5.87045	4.35e-09	2.83e-08	down	ENSMUSG00000098014
4023.46	-0.59391	0.101183	-5.86968	4.37e-09	2.84e-08	down	ENSMUSG00000034957
276.913	-0.94983	0.161837	-5.86902	4.38e-09	2.85e-08	down	ENSMUSG00000060152
146.783	1.22743	0.209219	5.86675	4.44e-09	2.89e-08	up	ENSMUSG00000069114
101.111	-1.60966	0.274498	-5.864	4.52e-09	2.93e-08	down	ENSMUSG00000105192
74.7028	1.60624	0.273909	5.86414	4.51e-09	2.93e-08	up	ENSMUSG00000039004
73.7302	-2.22775	0.379912	-5.86385	4.52e-09	2.93e-08	down	ENSMUSG00000089712
248.046	-1.0674	0.182106	-5.86141	4.59e-09	2.98e-08	down	ENSMUSG00000022677
5076.49	-0.70928	0.12105	-5.85939	4.65e-09	3.01e-08	down	ENSMUSG00000038375
320.222	0.94113	0.160628	5.85906	4.65e-09	3.01e-08	up	ENSMUSG00000056310
283.423	0.973559	0.166195	5.85793	4.69e-09	3.03e-08	up	ENSMUSG00000020806
[truncated: 8,684 more rows]

## Sheet: COR_vs_APAP
baseMean	log2FoldChange	lfcSE	stat	pvalue	padj	significant	geneID
[truncated: 9,879 more rows]
